# Supplementary material for: Association between gut microbiota and influenza: a bidirectional two-sample mendelian randomization study
Source: BMC Infect Dis. 2023 Oct 17;23:692. doi: 10.1186/s12879-023-08706-x (PMC10580584; doi:10.1186/s12879-023-08706-x)
Supplement: Supplementary file 4 — Supplementary Material 4 [file 12879_2023_8706_MOESM4_ESM.csv]

Supplementary TableS1: Estimation of population stratification
genomic inflation factor: lambda GC in two kind of influenza datasets		LD score regression H2
Phenotype	lambda GC	H2	Z	Intercept	INT_SE
All influenza (not pneumonia)	1.0241	-	-	-	-
Influenza and pneumonia	1.0597	-	-	-	-
genomic inflation factor: lambda GC in 211 taxon datasets		LD score regression H2
Taxon	lambda GC	H2	Z	Intercept	INT_SE
genus.Ruminiclostridium9.id.11357	31.549	0.0984	3.784615385	0.983	0.0058
family.Peptostreptococcaceae.id.2042	30.864	0.0977	3.743295019	0.988	0.0059
class.Gammaproteobacteria.id.3303	22.071	0.088	3.165467626	0.98	0.0065
family.Clostridiaceae1.id.1869	18.494	0.0849	2.897610922	0.9842	0.0064
genus.Clostridiumsensustricto1.id.1873	15.009	0.0757	2.610344828	0.9862	0.0063
genus.Blautia.id.1992	14.755	0.0572	2.588235294	0.9901	0.0056
genus.LachnospiraceaeFCS020group.id.11314	14.688	0.0878	2.582352941	0.9799	0.0068
genus.Lachnoclostridium.id.11308	13.054	0.0594	2.43442623	0.9844	0.0061
class.Actinobacteria.id.419	12.637	0.0903	2.395225464	0.9851	0.0068
genus.ChristensenellaceaeR.7group.id.11283	12.563	0.0609	2.388235294	0.99	0.0064
genus.Akkermansia.id.4037	11.536	0.0817	2.288515406	0.9854	0.0062
order.Bifidobacteriales.id.432	11.442	0.0996	2.279176201	0.9833	0.0069
family.Bifidobacteriaceae.id.433	11.442	0.0996	2.279176201	0.9833	0.0069
class.Verrucomicrobiae.id.4029	11.255	0.0807	2.260504202	0.9855	0.0062
order.Verrucomicrobiales.id.4030	11.255	0.0807	2.260504202	0.9855	0.0062
family.Verrucomicrobiaceae.id.4036	11.255	0.0807	2.260504202	0.9855	0.0062
phylum.Verrucomicrobia.id.3982	11.069	0.0742	2.241691843	0.9821	0.0062
genus.RuminococcaceaeUCG005.id.11363	9.766	0.0558	2.105660377	0.9908	0.0066
genus.Bifidobacterium.id.436	9.257	0.0902	2.05	0.9841	0.0069
family.Porphyromonadaceae.id.943	9.112	0.048	2.033898305	0.9887	0.0058
genus.LachnospiraceaeUCG004.id.11324	8.26	0.0579	1.936454849	0.985	0.0057
genus.Anaerostipes.id.1991	8.214	0.0533	1.93115942	0.9938	0.0064
genus.ErysipelotrichaceaeUCG003.id.11384	8.153	0.0531	1.923913043	0.9873	0.0059
family.Christensenellaceae.id.1866	7.911	0.047	1.89516129	0.9945	0.0064
family.Lachnospiraceae.id.1987	7.714	0.0393	1.871428571	0.9843	0.0063
phylum.Proteobacteria.id.2375	7.061	0.041	1.790393013	0.9802	0.0061
genus.Erysipelatoclostridium.id.11381	6.029	0.0675	1.654411765	0.9885	0.0059
genus.Intestinibacter.id.11345	5.92	0.0582	1.63943662	0.9967	0.0067
family.Streptococcaceae.id.1850	5.701	0.0436	1.608856089	0.9902	0.0064
genus.Flavonifractor.id.2059	5.687	0.0654	1.606879607	0.9891	0.0059
genus..Eubacteriumruminantiumgroup.id.11340	5.414	0.0925	1.56779661	0.992	0.0069
genus..Eubacteriumxylanophilumgroup.id.14375	5.325	0.0496	1.554858934	0.9915	0.0063
genus.Slackia.id.825	5.173	0.1203	1.532484076	0.9866	0.0068
order.Desulfovibrionales.id.3156	5.068	0.0405	1.516853933	0.9919	0.0062
class.Deltaproteobacteria.id.3087	5.031	0.0402	1.511278195	0.9927	0.0063
genus.Roseburia.id.2012	4.839	0.0332	1.482142857	0.996	0.0057
family.Desulfovibrionaceae.id.3169	4.606	0.0389	1.446096654	0.9919	0.0063
genus.Faecalibacterium.id.2057	4.161	0.0323	1.374468085	0.9854	0.0061
genus.unknowngenus.id.826	4.154	0.0493	1.373259053	0.9887	0.0066
genus.unknowngenus.id.2001	3.956	0.0583	1.340229885	0.997	0.0064
genus.Barnesiella.id.944	3.893	0.0347	1.329501916	0.9932	0.006
genus.Sellimonas.id.14369	3.841	0.2043	1.320620556	0.9935	0.0079
genus.Ruminococcus2.id.11374	3.718	0.033	1.299212598	0.993	0.0062
family.Veillonellaceae.id.2172	3.582	0.0329	1.275193798	0.9926	0.0063
phylum.Actinobacteria.id.400	3.559	0.0422	1.271084337	0.984	0.007
genus.Subdoligranulum.id.2070	3.473	0.028	1.255605381	0.9933	0.0057
genus.Parabacteroides.id.954	3.333	0.031	1.23015873	0.9913	0.0059
genus.Eggerthella.id.819	3.137	0.1043	1.193363844	0.9974	0.0067
order.Clostridiales.id.1863	3.08	0.0285	1.182572614	0.9869	0.0066
genus.Terrisporobacter.id.11348	2.978	0.0786	1.162721893	0.9904	0.0067
genus.Anaerotruncus.id.2054	2.945	0.0318	1.156363636	0.9801	0.0062
class.Clostridia.id.1859	2.934	0.0277	1.154166667	0.9871	0.0065
class.Alphaproteobacteria.id.2379	2.927	0.0551	1.152719665	0.9917	0.0063
genus.Coprococcus2.id.11302	2.911	0.0461	1.149625935	0.9973	0.0062
genus.RuminococcaceaeUCG002.id.11360	2.89	0.0323	1.145390071	1.0015	0.0064
genus.FamilyXIIIAD3011group.id.11293	2.804	0.0352	1.128205128	0.9946	0.0064
order.Enterobacteriales.id.3468	2.596	0.033	1.085526316	0.9896	0.0062
family.Enterobacteriaceae.id.3469	2.596	0.033	1.085526316	0.9896	0.0062
genus..Eubacteriumeligensgroup.id.14372	2.573	0.0334	1.080906149	0.989	0.0068
genus.Romboutsia.id.11347	2.557	0.0306	1.077464789	0.9943	0.0063
genus..Eubacteriumcoprostanoligenesgroup.id.11375	2.466	0.0237	1.058035714	0.9934	0.0057
genus.Streptococcus.id.1853	2.17	0.027	0.992647059	0.9946	0.0064
family.Bacteroidaceae.id.917	2.073	0.0227	0.97008547	0.9895	0.0063
genus.Bacteroides.id.918	2.073	0.0227	0.97008547	0.9895	0.0063
family.Ruminococcaceae.id.2050	2.072	0.0226	0.969957082	0.9883	0.0064
genus.Coprobacter.id.949	2.017	0.0622	0.956923077	0.9804	0.0068
order.Lactobacillales.id.1800	1.955	0.0244	0.942084942	0.9886	0.0061
genus.Bilophila.id.3170	1.872	0.0307	0.921921922	0.9862	0.0065
genus.RuminococcaceaeUCG003.id.11361	1.852	0.0232	0.916996047	0.9936	0.0055
genus.RuminococcaceaeNK4A214group.id.11358	1.848	0.0262	0.916083916	1.007	0.007
genus.RikenellaceaeRC9gutgroup.id.11191	1.842	0.1175	0.914396887	0.9919	0.0064
genus.unknowngenus.id.2755	1.639	0.0427	0.862626263	0.995	0.0058
genus.Methanobrevibacter.id.123	1.55	0.111	0.839002268	0.9962	0.007
genus.LachnospiraceaeUCG010.id.11330	1.545	0.0268	0.8375	0.9968	0.0064
genus.Butyricimonas.id.945	1.465	0.0327	0.815461347	0.9966	0.0061
genus..Eubacteriumhalliigroup.id.11338	1.453	0.0199	0.812244898	0.9874	0.0055
phylum.Euryarchaeota.id.55	1.452	0.0932	0.81184669	0.993	0.0065
class.Bacilli.id.1673	1.427	0.0202	0.804780876	0.9909	0.0061
genus.Sutterella.id.2896	1.389	0.0301	0.794195251	0.9894	0.0068
family.Rhodospirillaceae.id.2717	1.37	0.0392	0.788732394	0.9946	0.0058
genus.RuminococcaceaeUCG014.id.11371	1.196	0.0241	0.737003058	0.9909	0.006
genus..Ruminococcusgauvreauiigroup.id.11342	1.141	0.0239	0.719879518	1.0018	0.0064
class.Bacteroidia.id.912	1.131	0.0144	0.71641791	1.0016	0.0055
order.Bacteroidales.id.913	1.131	0.0144	0.71641791	1.0016	0.0055
genus.RuminococcaceaeUCG010.id.11367	1.122	0.0227	0.713836478	0.996	0.0062
order.Rhodospirillales.id.2667	1.095	0.0344	0.704918033	0.995	0.0058
phylum.Bacteroidetes.id.905	1.064	0.0139	0.695	1.0019	0.0055
genus.unknowngenus.id.1868	1.062	0.0293	0.694312796	0.9849	0.0065
genus.LachnospiraceaeNC2004group.id.11316	0.962	0.046	0.66091954	0.9912	0.0067
genus.Oscillospira.id.2064	0.936	0.0296	0.651982379	1.0061	0.007
genus.Coprococcus3.id.11303	0.912	0.0175	0.643382353	0.997	0.0067
genus..Eubacteriumrectalegroup.id.14374	0.879	0.0144	0.631578947	0.9856	0.0059
genus.Turicibacter.id.2162	0.851	0.0307	0.62145749	0.9965	0.007
family.Prevotellaceae.id.960	0.815	0.0177	0.608247423	1.0022	0.0056
genus.RuminococcaceaeUCG004.id.11362	0.739	0.0238	0.579075426	0.9946	0.0057
genus.Enterorhabdus.id.820	0.711	0.0325	0.568181818	0.994	0.0063
class.Negativicutes.id.2164	0.692	0.0134	0.560669456	0.9961	0.0067
order.Selenomonadales.id.2165	0.692	0.0134	0.560669456	0.9961	0.0067
genus..Clostridiuminnocuumgroup.id.14397	0.68	0.0563	0.555774926	0.9932	0.0064
genus.Escherichia.Shigella.id.3504	0.625	0.0195	0.532786885	0.992	0.0067
phylum.Firmicutes.id.1672	0.523	0.0117	0.4875	0.9917	0.0067
class.Methanobacteria.id.119	0.514	0.0609	0.48295004	0.9962	0.0069
order.Methanobacteriales.id.120	0.514	0.0609	0.48295004	0.9962	0.0069
genus.Coprococcus1.id.11301	0.513	0.0139	0.482638889	0.9931	0.0067
family.Methanobacteriaceae.id.121	0.512	0.0608	0.482157018	0.9962	0.0069
genus.Holdemania.id.2157	0.5	0.0231	0.47628866	0.9874	0.0069
family.Acidaminococcaceae.id.2166	0.442	0.015	0.447761194	0.991	0.0063
phylum.Tenericutes.id.3919	0.369	0.0153	0.409090909	0.9973	0.0064
class.Mollicutes.id.3920	0.369	0.0153	0.409090909	0.9973	0.0064
genus.Anaerofilum.id.2053	0.344	0.0363	0.394994559	0.9941	0.0063
genus..Eubacteriumoxidoreducensgroup.id.11339	0.333	0.0322	0.388888889	0.9837	0.007
order.MollicutesRF9.id.11579	0.292	0.0158	0.3640553	0.9996	0.0065
family.unknownfamily.id.1000005471	0.292	0.0158	0.3640553	0.9996	0.0065
genus.unknowngenus.id.1000005472	0.292	0.0158	0.3640553	0.9996	0.0065
genus.Parasutterella.id.2892	0.249	0.014	0.336538462	0.9943	0.0065
family.Alcaligenaceae.id.2875	0.241	0.0082	0.330645161	0.9865	0.0061
genus.Alistipes.id.968	0.23	0.0076	0.323404255	0.9928	0.006
genus.Marvinbryantia.id.2005	0.177	0.0092	0.283076923	0.9946	0.0058
genus.Prevotella7.id.11182	0.175	0.0372	0.281818182	0.9951	0.007
class.Erysipelotrichia.id.2147	0.157	0.0063	0.266949153	0.9977	0.0062
order.Erysipelotrichales.id.2148	0.157	0.0063	0.266949153	0.9977	0.0062
family.Erysipelotrichaceae.id.2149	0.157	0.0063	0.266949153	0.9977	0.0062
genus.Haemophilus.id.3698	0.146	0.0124	0.257796258	0.9873	0.0064
genus.Adlercreutzia.id.812	0.121	0.0119	0.234251969	0.9976	0.0064
genus.Allisonella.id.2174	0.119	0.0358	0.232467532	1.002	0.0085
genus.Lachnospira.id.2004	0.112	0.0055	0.225409836	0.9975	0.0058
genus.DefluviitaleaceaeUCG011.id.11287	0.108	0.0126	0.221052632	1.0062	0.007
class.Betaproteobacteria.id.2867	0.108	0.0057	0.220930233	0.9859	0.0061
genus.Fusicatenibacter.id.11305	0.081	0.0046	0.191666667	0.9989	0.0065
genus..Ruminococcustorquesgroup.id.14377	0.077	0.0048	0.1875	0.999	0.0065
genus.Eisenbergiella.id.11304	0.065	0.0137	0.172327044	0.9983	0.0061
order.Burkholderiales.id.2874	0.052	0.0039	0.152941176	0.9867	0.0061
genus.Peptococcus.id.2037	0.049	0.0112	0.14953271	0.9971	0.0061
genus.unknowngenus.id.2071	0.047	0.0047	0.145510836	0.996	0.0061
genus.RuminococcaceaeUCG011.id.11368	0.037	0.0186	0.128898129	0.9979	0.0078
genus.Actinomyces.id.423	0.033	0.0072	0.122866894	0.9897	0.0069
family.Defluviitaleaceae.id.1924	0.033	0.0068	0.121645796	1.0054	0.0069
genus.Catenibacterium.id.2153	0.031	0.0182	0.118721461	0.999	0.0076
genus..Eubacteriumbrachygroup.id.11296	0.021	0.0124	0.098726115	0.998	0.0078
genus.Collinsella.id.815	0.021	0.0029	0.098305085	0.9946	0.0065
family.Rikenellaceae.id.967	0.02	0.0021	0.095454545	0.9972	0.0057
family.FamilyXIII.id.1957	0.011	0.002	0.071174377	1.002	0.0071
genus.Butyricicoccus.id.2055	0.009	0.0016	0.063241107	0.995	0.0065
class.Coriobacteriia.id.809	0	0.0002	0.008196721	0.9923	0.0059
order.Coriobacteriales.id.810	0	0.0002	0.008196721	0.9923	0.0059
family.Coriobacteriaceae.id.811	0	0.0002	0.008196721	0.9923	0.0059
order.Pasteurellales.id.3688	0	0.0002	0.004255319	0.992	0.0063
family.Pasteurellaceae.id.3689	0	0.0002	0.004255319	0.992	0.0063
genus.Butyrivibrio.id.1993	0	-0.0006	-0.00486618	0.9977	0.0065
genus.Olsenella.id.822	0.005	-0.0056	-0.046434494	0.9973	0.007
genus.LachnospiraceaeNK4A136group.id.11319	0.011	-0.0015	-0.070754717	0.9939	0.0056
genus.Veillonella.id.2198	0.017	-0.0038	-0.087759815	1.0031	0.0071
genus.unknowngenus.id.2041	0.02	-0.0051	-0.094619666	0.9836	0.0067
phylum.Cyanobacteria.id.1500	0.022	-0.0064	-0.100156495	0.9905	0.0067
genus.Lactococcus.id.1851	0.038	-0.0135	-0.131322957	1.0028	0.007
genus.Paraprevotella.id.962	0.047	-0.0084	-0.145833333	0.9928	0.0063
genus..Eubacteriumnodatumgroup.id.11297	0.063	-0.0247	-0.16975945	1.008	0.0068
genus..Ruminococcusgnavusgroup.id.14376	0.099	-0.0137	-0.212403101	0.9889	0.0063
genus.Dorea.id.1997	0.124	-0.0057	-0.2375	0.9894	0.0062
class.Melainabacteria.id.1589	0.167	-0.0193	-0.275714286	0.9862	0.0062
genus.Lactobacillus.id.1837	0.231	-0.02	-0.324149109	0.9954	0.0059
order.Gastranaerophilales.id.1591	0.241	-0.0231	-0.330472103	0.9869	0.0062
family.unknownfamily.id.1000001214	0.241	-0.0231	-0.330472103	0.9869	0.0062
genus.unknowngenus.id.1000001215	0.241	-0.0231	-0.330472103	0.9869	0.0062
genus.FamilyXIIIUCG001.id.11294	0.254	-0.0107	-0.33968254	1.0055	0.0059
genus.Gordonibacter.id.821	0.331	-0.0492	-0.387706856	1.0138	0.0073
genus.Oscillibacter.id.2063	0.424	-0.0247	-0.438721137	1.0058	0.0069
genus.Howardella.id.2000	0.489	-0.0488	-0.471042471	0.9944	0.0065
genus.LachnospiraceaeND3007group.id.11317	0.516	-0.012	-0.483870968	1.0034	0.0058
family.Peptococcaceae.id.2024	0.526	-0.0193	-0.488607595	1.0013	0.0064
family.Lactobacillaceae.id.1836	0.582	-0.0308	-0.514190317	0.9947	0.006
genus..Eubacteriumfissicatenagroup.id.14373	0.724	-0.0717	-0.573141487	0.9981	0.007
genus.RuminococcaceaeUCG009.id.11366	0.81	-0.0368	-0.606260297	0.9967	0.0067
genus.Phascolarctobacterium.id.2168	0.829	-0.0219	-0.613445378	0.9993	0.0065
genus.unknowngenus.id.1000000073	0.84	-0.0234	-0.617414248	0.9995	0.006
family.ClostridialesvadinBB60group.id.11286	0.84	-0.0234	-0.617414248	0.9995	0.006
genus.Ruminiclostridium5.id.11355	0.971	-0.017	-0.6640625	0.9995	0.0067
family.Actinomycetaceae.id.421	1.013	-0.0373	-0.678181818	0.9917	0.0063
genus.Victivallis.id.2256	1.031	-0.0912	-0.684171043	1.0071	0.0073
order.Actinomycetales.id.420	1.146	-0.0396	-0.721311475	0.9921	0.0063
genus.Alloprevotella.id.961	1.151	-0.1121	-0.72275951	1.0055	0.0079
genus.Intestinimonas.id.2062	1.183	-0.0255	-0.732758621	0.9946	0.006
family.unknownfamily.id.1000006161	1.199	-0.063	-0.737704918	1.002	0.0067
genus.unknowngenus.id.1000006162	1.199	-0.063	-0.737704918	1.002	0.0067
order.NB1n.id.3953	1.199	-0.063	-0.737704918	1.002	0.0067
genus.Dialister.id.2183	1.336	-0.0292	-0.778666667	0.9972	0.0064
genus..Eubacteriumventriosumgroup.id.11341	1.362	-0.0232	-0.786440678	0.9997	0.0069
genus.Ruminococcus1.id.11373	1.41	-0.0204	-0.8	0.9957	0.0062
genus.RuminococcaceaeUCG013.id.11370	1.418	-0.0199	-0.802419355	1.0003	0.0061
genus.Tyzzerella3.id.11335	1.47	-0.0669	-0.816849817	1.0024	0.0072
genus.LachnospiraceaeUCG008.id.11328	1.705	-0.0556	-0.879746835	1.0069	0.0064
family.Victivallaceae.id.2255	1.783	-0.0997	-0.899819495	1.0091	0.0068
genus.Odoribacter.id.952	1.807	-0.025	-0.905797101	0.9926	0.0069
family.FamilyXI.id.1936	1.904	-0.1401	-0.929661579	1.0073	0.0077
class.Lentisphaeria.id.2250	1.907	-0.0791	-0.930588235	1.0047	0.0066
order.Victivallales.id.2254	1.907	-0.0791	-0.930588235	1.0047	0.0066
genus.Desulfovibrio.id.3173	2.416	-0.051	-1.047227926	1.0005	0.007
phylum.Lentisphaerae.id.2238	2.482	-0.0898	-1.061465721	1.005	0.0065
genus.unknowngenus.id.959	2.918	-0.1083	-1.150903294	1.0034	0.007
genus.Ruminiclostridium6.id.11356	3.584	-0.0449	-1.275568182	1.0073	0.0068
genus.unknowngenus.id.1000005479	3.663	-0.061	-1.289640592	0.9966	0.0062
family.BacteroidalesS24.7group.id.11173	3.663	-0.061	-1.289640592	0.9966	0.0062
order.Bacillales.id.1674	4.338	-0.2049	-1.403424658	1.007	0.0078
genus.Prevotella9.id.11183	4.597	-0.0562	-1.444730077	1.0129	0.0064
genus.CandidatusSoleaferrea.id.11350	4.922	-0.1169	-1.49488491	1.0289	0.0078
genus.LachnospiraceaeUCG001.id.11321	6.582	-0.0707	-1.728606357	1.0032	0.0063
genus.Holdemanella.id.11393	6.742	-0.0929	-1.74952919	1.0026	0.0066
genus.Senegalimassilia.id.11160	8.462	-0.1227	-1.960063898	1.0047	0.0073
family.Oxalobacteraceae.id.2966	9.476	-0.151	-2.074175824	1.0059	0.0064
genus.Hungatella.id.11306	9.546	-0.1959	-2.081827843	0.9947	0.0068
genus.Oxalobacter.id.2978	12.571	-0.1916	-2.389027431	1.002	0.0067
Note: Intercept can explain the high lambda GC caused by high polygenicity rather than population stratification
