# Supplementary material for: Association between gut microbiota and influenza: a bidirectional two-sample mendelian randomization study
Source: BMC Infect Dis. 2023 Oct 17;23:692. doi: 10.1186/s12879-023-08706-x (PMC10580584; doi:10.1186/s12879-023-08706-x)
Supplement: Supplementary file 5 — Supplementary Material 5 [file 12879_2023_8706_MOESM5_ESM.csv]

supplementary table S2: Full result of MR analysis for the association between gut microbiota and influenza (not-pneumonias)
Column A: Number list Column B: exposure track id, The unique number of exposure. Column C: outcome track id, The unique number of outcome. Column D: outcome_type, The type of outcome. Column E: exposure_type, The type of exposure. Column F: nsnp, number of SNPs picked. Column G: b_direction, b value is consistent or inconsistent. Column H: p_no, the assumption methods whose p value more than 0.0…
	id.exposure	id.outcome	outcome	exposure	nsnp	b_direction	p_no	b_MR.Egger	se_MR.Egger	pval_MR.Egger	b_Weighted.median	se_Weighted.median	pval_Weighted.median	b_Inverse.variance.weighted	se_Inverse.variance.weighted	pval_Inverse.variance.weighted	Q_MR.Egger	Q_df_MR.Egger	Q_pval_MR.Egger	Q_Inverse.variance.weighted	Q_df_Inverse.variance.weighted	Q_pval_Inverse.variance.weighted	egger_intercept	se	pval
1	ebi-a-GCST90016908	fNbqY1	influenza	|| id:ebi-a-GCST90016908	14	NA	MR Egger Weighted median	-0.104134854	0.274769331	0.71131589	-0.177577421	0.135188765	0.18899714	-0.213406213	0.097313246	0.028308665	11.20110186	12	0.511767442	11.38193685	13	0.578854758	-0.008437848	0.019842229	0.678182854
2	ebi-a-GCST90016909	massvs	influenza	|| id:ebi-a-GCST90016909	6	NA	MR Egger Weighted median Inverse variance weighted	-0.133294573	0.430195049	0.772148627	-0.124172451	0.144633095	0.390597586	-0.076342002	0.122707247	0.53384491	0.825422254	4	0.935007729	0.844501024	5	0.974108525	0.005507929	0.039876145	0.896815268
3	ebi-a-GCST90016910	8cv1NA	influenza	|| id:ebi-a-GCST90016910	18	NA	MR Egger Weighted median Inverse variance weighted	-0.530828212	0.286730232	0.082671326	-0.192542667	0.136654076	0.158841499	-0.129845485	0.107801442	0.228401224	19.01903835	16	0.267677148	21.6962352	17	0.19668506	0.031588136	0.021048354	0.152897421
4	ebi-a-GCST90016911	z3u97d	influenza	|| id:ebi-a-GCST90016911	13	NA	MR Egger Weighted median Inverse variance weighted	0.024876184	0.223957567	0.913557326	0.114969019	0.152109058	0.449749436	0.155769842	0.111413923	0.162077553	6.788470366	11	0.81594573	7.24240163	12	0.841187622	0.011443671	0.016985186	0.514381822
5	ebi-a-GCST90016912	mZc2vA	influenza	|| id:ebi-a-GCST90016912	10	Inconsistent direction	MR Egger Weighted median Inverse variance weighted	0.358094783	0.453821457	0.452821942	-0.145081973	0.180828207	0.42236824	-0.217209025	0.149323595	0.145774606	9.723248406	8	0.284990033	11.89245782	9	0.219440155	-0.041609935	0.031146338	0.218319526
6	ebi-a-GCST90016913	1sT6VC	influenza	|| id:ebi-a-GCST90016913	12	NA	MR Egger Weighted median	-0.49388722	0.348166185	0.186438498	-0.141092021	0.159427529	0.376161173	-0.260816922	0.126347726	0.038991297	12.69652708	10	0.241137695	13.35635399	11	0.270673631	0.017591116	0.024401742	0.487484199
7	ebi-a-GCST90016914	1w9AaX	influenza	|| id:ebi-a-GCST90016914	14	Inconsistent direction	MR Egger Weighted median Inverse variance weighted	0.007742375	0.464836691	0.986984685	-0.000585068	0.157420807	0.997034602	0.091602587	0.11382299	0.420946032	7.581558086	12	0.81691632	7.61618108	13	0.867675713	0.006008778	0.032292662	0.855496246
8	ebi-a-GCST90016915	YYDmFz	influenza	|| id:ebi-a-GCST90016915	12	Inconsistent direction	MR Egger Weighted median Inverse variance weighted	-0.465012502	0.568463666	0.432407315	-0.116940665	0.168164095	0.48680707	0.011711894	0.123970132	0.924733022	11.28417782	10	0.335810816	12.11841152	11	0.354808774	0.031746764	0.036922454	0.410026104
9	ebi-a-GCST90016916	i5vkWh	influenza	|| id:ebi-a-GCST90016916	13	NA	MR Egger Weighted median Inverse variance weighted	0.407563698	0.533235592	0.460757057	0.174496611	0.166409453	0.2943632	0.211309361	0.123094464	0.086044257	7.321740229	11	0.772461969	7.464821539	12	0.825431635	-0.012243204	0.032367087	0.71243496
10	ebi-a-GCST90016917	rLq00f	influenza	|| id:ebi-a-GCST90016917	6	Inconsistent direction	MR Egger Weighted median Inverse variance weighted	-0.091368449	0.509145798	0.866304628	0.062457148	0.215459947	0.771909398	0.196452353	0.168601919	0.243944293	2.197486785	4	0.699489419	2.556411376	5	0.767976471	0.022370471	0.037339931	0.58138359
11	ebi-a-GCST90016918	AdHCDQ	influenza	|| id:ebi-a-GCST90016918	8	NA	MR Egger Weighted median Inverse variance weighted	0.129611234	0.279536325	0.659231494	0.042278914	0.099427372	0.670673326	0.064176833	0.078474954	0.413471287	3.382479655	6	0.75953389	3.44196184	7	0.84133405	-0.009707682	0.039803574	0.815441554
12	ebi-a-GCST90016919	EF5OEp	influenza	|| id:ebi-a-GCST90016919	10	NA	MR Egger Weighted median Inverse variance weighted	-0.186154202	0.332466478	0.59086377	-0.05668165	0.112396291	0.614049324	-0.002979227	0.105334801	0.977436112	15.30260285	8	0.053521817	15.95378435	9	0.067852986	0.02122504	0.036377693	0.575657249
13	ebi-a-GCST90016920	56Uh7m	influenza	|| id:ebi-a-GCST90016920	9	NA	MR Egger Weighted median Inverse variance weighted	0.142603026	0.268850987	0.612226977	0.053461315	0.093920208	0.56920646	0.009296285	0.068308734	0.891748408	6.919477634	7	0.437311766	7.182300196	8	0.517097824	-0.02200611	0.042925164	0.623964007
14	ebi-a-GCST90016921	XiXV2M	influenza	|| id:ebi-a-GCST90016921	12	NA	MR Egger Weighted median Inverse variance weighted	-0.119098241	0.331896152	0.727173937	-0.058140575	0.129855391	0.654345727	-0.03377523	0.097346991	0.728623548	8.3920788	10	0.590597128	8.464388257	11	0.671199104	0.007788262	0.028962964	0.793469822
15	ebi-a-GCST90016922	URfekf	influenza	|| id:ebi-a-GCST90016922	12	Inconsistent direction	MR Egger Weighted median Inverse variance weighted	-0.699682405	0.595340753	0.267113205	0.106046195	0.185791161	0.568147627	0.091261046	0.179489024	0.611138374	19.74873844	10	0.031720796	23.55347821	11	0.014752837	0.052217232	0.037620195	0.195278729
16	ebi-a-GCST90016923	idDO3E	influenza	|| id:ebi-a-GCST90016923	11	NA	MR Egger Weighted median Inverse variance weighted	0.033641779	0.347304968	0.924956186	0.081896565	0.132957153	0.537919545	0.058836285	0.102757373	0.566932608	5.646739916	9	0.774686872	5.652507257	10	0.843564505	0.002069919	0.027256215	0.941125795
17	ebi-a-GCST90016924	xdVNn4	influenza	|| id:ebi-a-GCST90016924	7	Inconsistent direction	MR Egger Weighted median Inverse variance weighted	-0.298564495	0.475593408	0.557705288	-0.091615115	0.155447352	0.555616938	0.092211479	0.154121134	0.549636297	8.753690308	5	0.119301217	10.08088896	6	0.121286681	0.041139892	0.04725043	0.423753526
18	ebi-a-GCST90016925	8BNyNJ	influenza	|| id:ebi-a-GCST90016925	4	NA	MR Egger Weighted median Inverse variance weighted	0.253251709	0.349976653	0.544487549	0.046125836	0.160359089	0.77362162	0.042555096	0.145233067	0.769512642	3.061042435	2	0.216422835	3.7633196	3	0.288181602	-0.0282383	0.041687318	0.568014945
19	ebi-a-GCST90016926	LJkN1M	influenza	|| id:ebi-a-GCST90016926	11	NA	MR Egger Weighted median Inverse variance weighted	-1.066736099	0.726550832	0.176105439	-0.107834173	0.18605439	0.562195093	-0.273759693	0.161163779	0.089386507	13.89197431	9	0.126220133	15.82337431	10	0.104801377	0.0517367	0.046251236	0.292276545
20	ebi-a-GCST90016927	5RMgWC	influenza	|| id:ebi-a-GCST90016927	8	Inconsistent direction	MR Egger Weighted median Inverse variance weighted	-0.224826479	1.068690935	0.840336892	0.093688402	0.203187924	0.644732334	0.090948185	0.188302713	0.629103373	11.75521034	6	0.06765793	11.93259223	7	0.102797515	0.020456898	0.067986819	0.773648972
21	ebi-a-GCST90016928	8PUcoY	influenza	|| id:ebi-a-GCST90016928	8	Inconsistent direction	MR Egger Weighted median Inverse variance weighted	0.005055368	0.384675127	0.989940654	0.024485946	0.119307115	0.837388854	-0.005678512	0.095923096	0.952793932	2.359123986	6	0.883888795	2.359954231	7	0.937268458	-0.001088549	0.03777852	0.977947457
22	ebi-a-GCST90016929	DcUDb2	influenza	|| id:ebi-a-GCST90016929	11	NA	MR Egger Weighted median Inverse variance weighted	-0.127931257	0.423403436	0.76940386	-0.139726343	0.138625017	0.313481039	-0.149268204	0.123141124	0.225446602	14.10054027	9	0.118793494	14.10493163	10	0.168258936	-0.001624704	0.030688183	0.958934373
23	ebi-a-GCST90016929	DcUDb2	influenza	|| id:ebi-a-GCST90016929	11	NA	MR Egger Weighted median Inverse variance weighted	-0.127931257	0.423403436	0.76940386	-0.139726343	0.138625017	0.313481039	-0.149268204	0.123141124	0.225446602	14.10054027	9	0.118793494	14.10493163	10	0.168258936	-0.001624704	0.030688183	0.958934373
24	ebi-a-GCST90016931	DJJv9N	influenza	|| id:ebi-a-GCST90016931	10	Inconsistent direction	MR Egger Weighted median Inverse variance weighted	-0.425018758	0.34137092	0.248351394	-0.026651015	0.171048548	0.876183059	0.072621441	0.1174557	0.536385562	6.340638193	8	0.609133014	8.751091304	9	0.460560785	0.038915076	0.025065048	0.15912992
25	ebi-a-GCST90016932	Z1UWgC	influenza	|| id:ebi-a-GCST90016932	15	Inconsistent direction	MR Egger Weighted median Inverse variance weighted	-0.323470211	0.276168228	0.262507729	-0.016123362	0.12282786	0.895563342	0.038227467	0.10452054	0.714558203	19.69980351	13	0.102952539	22.70087172	14	0.065314541	0.035409595	0.025161834	0.182803833
26	ebi-a-GCST90016933	C4WecP	influenza	|| id:ebi-a-GCST90016933	14	Inconsistent direction	MR Egger Weighted median Inverse variance weighted	0.007742375	0.464836691	0.986984685	-0.000585068	0.14894038	0.996865758	0.091602587	0.11382299	0.420946032	7.581558086	12	0.81691632	7.61618108	13	0.867675713	0.006008778	0.032292662	0.855496246
27	ebi-a-GCST90016934	9J6ypn	influenza	|| id:ebi-a-GCST90016934	11	NA	MR Egger Weighted median Inverse variance weighted	-0.185120943	0.311004216	0.566349455	-0.150316612	0.119867709	0.209834409	-0.116143791	0.091055196	0.202121105	8.444010477	9	0.490092221	8.497812456	10	0.58033041	0.007351696	0.031694828	0.821763041
28	ebi-a-GCST90016935	KCuuRl	influenza	|| id:ebi-a-GCST90016935	9	Inconsistent direction	MR Egger Weighted median Inverse variance weighted	-0.726960594	0.588581078	0.256634756	-0.002379266	0.188780424	0.989944247	0.029632036	0.149727878	0.843118661	8.118499521	7	0.322260878	10.15534037	8	0.254291949	0.052380596	0.039525808	0.226712862
29	ebi-a-GCST90016936	vBtT9w	influenza	|| id:ebi-a-GCST90016936	7	Inconsistent direction	MR Egger Weighted median Inverse variance weighted	0.892075419	0.995681713	0.411337376	-0.276328414	0.219921607	0.208939829	-0.336577804	0.174085114	0.053185779	6.361931529	5	0.27257676	8.355081231	6	0.213226001	-0.090801313	0.072549039	0.266084367
30	ebi-a-GCST90016937	LlCsiW	influenza	|| id:ebi-a-GCST90016937	13	NA	MR Egger Weighted median Inverse variance weighted	0.407563698	0.533235592	0.460757057	0.174496611	0.16727609	0.296871744	0.211309361	0.123094464	0.086044257	7.321740229	11	0.772461969	7.464821539	12	0.825431635	-0.012243204	0.032367087	0.71243496
31	ebi-a-GCST90016938	WGXhXM	influenza	|| id:ebi-a-GCST90016938	8	Inconsistent direction	MR Egger Weighted median Inverse variance weighted	0.218651141	0.416634211	0.618537003	0.015287899	0.084041865	0.855654815	-0.063517944	0.063126802	0.314321234	6.446742451	6	0.375047506	6.952037349	7	0.433890767	-0.037775483	0.055084842	0.518463935
32	ebi-a-GCST90016939	aKffmq	influenza	|| id:ebi-a-GCST90016939	7	Inconsistent direction	MR Egger Weighted median Inverse variance weighted	-0.021437112	0.60236519	0.972987781	0.124245805	0.203876916	0.542248895	0.13948782	0.161227159	0.386949169	2.398676646	5	0.791671178	2.475556155	6	0.871193228	0.010879163	0.039236495	0.792669842
33	ebi-a-GCST90016940	W5ZN5t	influenza	|| id:ebi-a-GCST90016940	16	Inconsistent direction	MR Egger Weighted median Inverse variance weighted	0.23318341	0.390187816	0.559637736	-0.15199102	0.147582341	0.303069781	-0.139661975	0.112235674	0.213365812	7.127100843	14	0.929701019	8.122546563	15	0.918775651	-0.02333644	0.023389763	0.335348164
34	ebi-a-GCST90016941	DMY78R	influenza	|| id:ebi-a-GCST90016941	8	Inconsistent direction	MR Egger Weighted median Inverse variance weighted	0.02242399	0.213505943	0.919777098	0.045195856	0.109878801	0.680834518	-0.02396673	0.085371713	0.778914543	5.036330228	6	0.539162016	5.092525995	7	0.648672813	-0.00637681	0.026899962	0.820499467
35	ebi-a-GCST90016942	nFf1tK	influenza	|| id:ebi-a-GCST90016942	9	NA	MR Egger Weighted median Inverse variance weighted	0.142603026	0.268850987	0.612226977	0.053461315	0.08991348	0.552120101	0.009296285	0.068308734	0.891748408	6.919477634	7	0.437311766	7.182300196	8	0.517097824	-0.02200611	0.042925164	0.623964007
36	ebi-a-GCST90016943	B8Ps97	influenza	|| id:ebi-a-GCST90016943	14	NA	MR Egger Weighted median Inverse variance weighted	-0.32337664	0.26944194	0.253230437	-0.092793766	0.08851848	0.294501227	-0.095329387	0.069106482	0.167754042	16.44915072	12	0.171519066	17.50157267	13	0.177377391	0.031874257	0.036376946	0.398110755
37	ebi-a-GCST90016944	M3vqcy	influenza	|| id:ebi-a-GCST90016944	13	NA	MR Egger Weighted median Inverse variance weighted	0.242616986	0.160612229	0.15907671	0.059493555	0.106916387	0.577903706	0.062615047	0.074917233	0.403273254	8.609798921	11	0.657859589	10.21508952	12	0.597097254	-0.023944814	0.018898817	0.231323139
38	ebi-a-GCST90016945	mOP0K5	influenza	|| id:ebi-a-GCST90016945	9	NA	MR Egger Weighted median Inverse variance weighted	0.163424141	0.283159361	0.581919164	0.140717212	0.134162088	0.294242679	0.054185742	0.102344962	0.596498727	6.670310889	7	0.463994594	6.841504827	8	0.553825839	-0.010598714	0.025615863	0.691435361
39	ebi-a-GCST90016946	ZVwcYL	influenza	|| id:ebi-a-GCST90016946	13	NA	MR Egger Inverse variance weighted	0.473123217	0.221098814	0.055617641	0.288070391	0.137761796	0.036521248	0.179256772	0.09684877	0.064184856	7.690355198	11	0.740743472	9.876343923	12	0.626808067	-0.025792092	0.017444664	0.167326495
40	ebi-a-GCST90016947	gO8YNl	influenza	|| id:ebi-a-GCST90016947	9	Inconsistent direction	MR Egger Weighted median Inverse variance weighted	-0.194915227	0.680424399	0.782817728	0.159316618	0.214482879	0.457606345	0.10376899	0.153269609	0.498383333	6.820188993	7	0.447838954	7.023181361	8	0.534133651	0.017895142	0.039718724	0.665939975
41	ebi-a-GCST90016948	A79ZsV	influenza	|| id:ebi-a-GCST90016948	16	NA	Weighted median Inverse variance weighted	0.988820019	0.365297383	0.017025316	0.021676191	0.136736392	0.874042811	0.021044706	0.11262564	0.851774028	12.81300401	14	0.541297954	20.36023177	15	0.158544917	-0.068839847	0.025057986	0.015730554
42	ebi-a-GCST90016949	2Ftcl5	influenza	|| id:ebi-a-GCST90016949	14	Inconsistent direction	MR Egger Weighted median Inverse variance weighted	0.056640382	0.315526475	0.860532159	-0.091583578	0.100879135	0.363955092	-0.055629218	0.07724723	0.471435631	4.01788118	12	0.983111563	4.152558891	13	0.989457637	-0.011558643	0.031496261	0.720020332
43	ebi-a-GCST90016950	Fhmj7d	influenza	|| id:ebi-a-GCST90016950	16	NA	MR Egger Weighted median Inverse variance weighted	0.236906352	0.324769368	0.477747987	0.147869472	0.147027668	0.314547644	0.163149696	0.102621864	0.111876691	14.92418258	14	0.38335707	14.98571297	15	0.452446827	-0.005520878	0.022979712	0.813618657
44	ebi-a-GCST90016951	felVQP	influenza	|| id:ebi-a-GCST90016951	10	NA	MR Egger Weighted median Inverse variance weighted	-0.174590684	0.256789767	0.515757547	-0.18532105	0.162346754	0.253656199	-0.026833246	0.118760277	0.821244492	6.204529197	8	0.624333426	6.625700725	9	0.676024672	0.014492602	0.022331447	0.534535903
45	ebi-a-GCST90016952	MQjuxm	influenza	|| id:ebi-a-GCST90016952	11	NA	MR Egger Weighted median Inverse variance weighted	-0.594280392	0.578310997	0.330956407	-0.195853914	0.168046861	0.243827979	-0.198773161	0.136663431	0.145815436	11.36909277	9	0.251255242	11.99684553	10	0.285267673	0.03267185	0.04634694	0.498682817
46	ebi-a-GCST90016953	hvzmYu	influenza	|| id:ebi-a-GCST90016953	9	NA	MR Egger Weighted median Inverse variance weighted	-0.208453996	0.378365404	0.598814627	-0.047486291	0.119580028	0.69128717	-0.004973021	0.120992009	0.967214532	16.21624371	7	0.02321251	16.97047226	8	0.030418022	0.024548564	0.043023002	0.58611786
47	ebi-a-GCST90016954	QNpHFk	influenza	|| id:ebi-a-GCST90016954	12	Inconsistent direction	MR Egger Weighted median Inverse variance weighted	-0.135040357	0.284779937	0.645547293	0.062074895	0.124738883	0.618738726	0.039487484	0.093233266	0.671905496	7.106623171	10	0.715342197	7.527299286	11	0.754916914	0.014964356	0.02307194	0.531211151
48	ebi-a-GCST90016955	j3hF0W	influenza	|| id:ebi-a-GCST90016955	12	NA	MR Egger Weighted median Inverse variance weighted	0.152168387	0.266194845	0.580184865	0.038704361	0.090186407	0.667807091	0.073855498	0.065594713	0.260192289	8.279101468	10	0.601595082	8.371246634	11	0.679712527	-0.009360523	0.030836411	0.767689186
49	ebi-a-GCST90016956	zIay5r	influenza	|| id:ebi-a-GCST90016956	18	NA	MR Egger Weighted median Inverse variance weighted	-0.118563186	0.167714074	0.489774694	-0.063726434	0.116540417	0.584503565	-0.026390943	0.08369445	0.752514994	14.56477335	16	0.55671562	14.96697105	17	0.597860782	0.008490279	0.013387583	0.534919327
50	ebi-a-GCST90016957	lIul9o	influenza	|| id:ebi-a-GCST90016957	11	NA	MR Egger Weighted median Inverse variance weighted	0.033593733	0.347283317	0.925058335	0.081829637	0.137201436	0.550894896	0.058845911	0.102782511	0.566964021	5.64676553	9	0.774684399	5.652560369	10	0.843560323	0.002074211	0.02724785	0.940985911
51	ebi-a-GCST90016958	Xqk9bV	influenza	|| id:ebi-a-GCST90016958	11	NA	MR Egger Weighted median Inverse variance weighted	0.30726831	0.271678414	0.287291651	0.028295477	0.079725421	0.722655815	0.001581372	0.058532913	0.978446333	4.014616897	9	0.910447844	5.342273095	10	0.867173163	-0.045818242	0.039764507	0.278908988
52	ebi-a-GCST90016959	sHlbSh	influenza	|| id:ebi-a-GCST90016959	7	NA	MR Egger Weighted median Inverse variance weighted	0.126252129	0.249385547	0.634205405	0.028027	0.136780067	0.837645892	0.101068444	0.099739006	0.31090296	5.229529718	5	0.388515201	5.242338177	6	0.513128265	-0.003111562	0.028117475	0.916188406
53	ebi-a-GCST90016960	dtAl0X	influenza	|| id:ebi-a-GCST90016960	8	Inconsistent direction	MR Egger Weighted median Inverse variance weighted	-0.22116632	0.476335694	0.658796707	0.123682922	0.134896581	0.359209624	0.019393619	0.10647528	0.855471301	3.000301375	6	0.808809004	3.268762272	7	0.859076703	0.021802764	0.042079544	0.622909944
54	ebi-a-GCST90016961	j9vp2u	influenza	|| id:ebi-a-GCST90016961	11	NA	MR Egger Weighted median Inverse variance weighted	0.033181172	0.347069784	0.925930171	0.081281261	0.135770482	0.549395196	0.058789297	0.10274466	0.567194382	5.646982714	9	0.774663425	5.652949686	10	0.843529668	0.002104273	0.027241128	0.940117734
55	ebi-a-GCST90016962	R6LIGC	influenza	|| id:ebi-a-GCST90016962	12	Inconsistent direction	MR Egger Weighted median Inverse variance weighted	-0.456762196	0.635603711	0.488821421	0.042205489	0.175699085	0.810163878	0.081571719	0.133505912	0.541201531	5.928445043	10	0.821238709	6.678903957	11	0.824458618	0.032970476	0.038059384	0.406635793
56	ebi-a-GCST90016963	4Y89Or	influenza	|| id:ebi-a-GCST90016963	8	Inconsistent direction	MR Egger Weighted median Inverse variance weighted	-0.027744913	0.582801725	0.963575226	0.033540696	0.091776012	0.714766152	0.007625836	0.079780341	0.923849862	11.24545441	6	0.08108021	11.25251216	7	0.12797754	0.005080815	0.082796697	0.953061609
57	ebi-a-GCST90016964	NNe8Mr	influenza	|| id:ebi-a-GCST90016964	5	Inconsistent direction	MR Egger Weighted median Inverse variance weighted	-0.101170989	1.010697375	0.926579195	0.109154126	0.109421139	0.318492881	0.011195059	0.100989175	0.911732084	6.339602694	3	0.096207405	6.366073341	4	0.17342688	0.015630151	0.139653331	0.917954397
58	ebi-a-GCST90016965	WCD2lR	influenza	|| id:ebi-a-GCST90016965	10	NA	MR Egger Weighted median Inverse variance weighted	-0.155239138	0.411022725	0.715484544	-0.051798108	0.096702927	0.592206289	-0.035056875	0.072679247	0.629556939	8.642187467	8	0.373373403	8.737775928	9	0.4618235	0.013428022	0.045141517	0.77368957
59	ebi-a-GCST90016966	Ch9XPK	influenza	|| id:ebi-a-GCST90016966	13	NA	MR Egger Weighted median Inverse variance weighted	0.19847298	0.43522286	0.657242645	0.221609885	0.16577092	0.181273512	0.126864625	0.119198302	0.287185702	11.19332478	11	0.427212239	11.22314787	12	0.50989794	-0.004736607	0.027667778	0.867178372
60	ebi-a-GCST90016967	UpcQXo	influenza	|| id:ebi-a-GCST90016967	13	NA	MR Egger Weighted median Inverse variance weighted	0.070405919	0.348418354	0.843548353	0.046618207	0.168771552	0.782378511	0.068016893	0.114403369	0.552153837	12.00583568	11	0.36320473	12.00589383	12	0.445206415	-0.000172527	0.023635585	0.994306626
61	ebi-a-GCST90016968	t1K0rm	influenza	|| id:ebi-a-GCST90016968	8	Inconsistent direction	MR Egger Weighted median Inverse variance weighted	-0.224826479	1.068690935	0.840336892	0.093688402	0.210119092	0.655682207	0.090948185	0.188302713	0.629103373	11.75521034	6	0.06765793	11.93259223	7	0.102797515	0.020456898	0.067986819	0.773648972
62	ebi-a-GCST90016969	95lfA1	influenza	|| id:ebi-a-GCST90016969	12	NA	MR Egger Weighted median Inverse variance weighted	0.145112902	0.456548274	0.757138214	0.118529444	0.151933637	0.435308718	0.064689564	0.111387357	0.561400751	5.165621499	10	0.879843138	5.198616144	11	0.921167217	-0.006155757	0.033889076	0.859490986
63	ebi-a-GCST90016970	YNL5AO	influenza	|| id:ebi-a-GCST90016970	12	Inconsistent direction	MR Egger Weighted median	0.173158208	0.254230411	0.511266931	-0.137827969	0.132580413	0.298534991	-0.289842806	0.117542308	0.013668498	12.1353132	10	0.276102591	16.9736453	11	0.108657574	-0.040186253	0.020125893	0.073787262
64	ebi-a-GCST90016971	IOb3dq	influenza	|| id:ebi-a-GCST90016971	13	Inconsistent direction	MR Egger Weighted median Inverse variance weighted	0.58504571	0.574450572	0.330344277	0.00989175	0.159656425	0.950597488	-0.136062141	0.119486937	0.25482004	13.12153177	11	0.285456454	15.08171738	12	0.236997952	-0.053299578	0.041578718	0.226238544
65	ebi-a-GCST90016971	IOb3dq	influenza	|| id:ebi-a-GCST90016971	13	Inconsistent direction	MR Egger Weighted median Inverse variance weighted	0.58504571	0.574450572	0.330344277	0.00989175	0.159656425	0.950597488	-0.136062141	0.119486937	0.25482004	13.12153177	11	0.285456454	15.08171738	12	0.236997952	-0.053299578	0.041578718	0.226238544
66	ebi-a-GCST90016973	grH2QP	influenza	|| id:ebi-a-GCST90016973	8	Inconsistent direction	MR Egger Weighted median Inverse variance weighted	0.09117426	0.320584536	0.785664143	-0.012311598	0.187746714	0.947715739	0.051173517	0.151892513	0.736187672	9.513192974	6	0.146706582	9.546594907	7	0.215755866	-0.003995276	0.027526346	0.88935044
67	ebi-a-GCST90016974	hhxwsF	influenza	|| id:ebi-a-GCST90016974	13	Inconsistent direction	MR Egger Weighted median Inverse variance weighted	-0.683395024	0.427401969	0.13813682	-0.077225733	0.136095785	0.570417571	0.040995585	0.130506987	0.753425651	16.41463819	11	0.126422199	21.07012405	12	0.049362975	0.064578074	0.036561322	0.105046318
68	ebi-a-GCST90016975	Uh1bDC	influenza	|| id:ebi-a-GCST90016975	15	NA	MR Egger Weighted median Inverse variance weighted	0.092972603	0.23518718	0.699022166	0.029361587	0.06498759	0.651410924	0.003547298	0.052985843	0.946623078	16.93269984	13	0.202398948	17.13176586	14	0.249224031	-0.0131432	0.033619712	0.70217525
69	ebi-a-GCST90016976	9NgZzs	influenza	|| id:ebi-a-GCST90016976	9	Inconsistent direction	MR Egger Weighted median Inverse variance weighted	-1.073996263	0.9528819	0.296847183	0.040159816	0.118140969	0.733908247	0.046795816	0.09574267	0.625006975	8.692651137	7	0.275481987	10.42734803	8	0.236302847	0.105084204	0.088910437	0.27583055
70	ebi-a-GCST90016977	9J4ZVE	influenza	|| id:ebi-a-GCST90016977	4	NA	MR Egger Weighted median Inverse variance weighted	0.88470095	1.187367004	0.533875491	0.006368545	0.113685824	0.955326817	0.004107391	0.094831201	0.9654523	1.650562102	2	0.438111843	2.204116322	3	0.531138039	-0.113505682	0.15255889	0.534405822
71	ebi-a-GCST90016978	FiVNCW	influenza	|| id:ebi-a-GCST90016978	8	Inconsistent direction	MR Egger Weighted median Inverse variance weighted	0.088570741	0.905362791	0.925254323	-0.134771885	0.245733492	0.583384765	0.062839892	0.238164243	0.791894676	16.80026839	6	0.010046007	16.80272865	7	0.01871348	-0.001994	0.067269347	0.977313919
72	ebi-a-GCST90016979	bZfXq2	influenza	|| id:ebi-a-GCST90016979	8	Inconsistent direction	MR Egger Weighted median Inverse variance weighted	0.200666488	0.387684428	0.623257722	-0.102689795	0.095985582	0.284688615	-0.05962142	0.074203327	0.421693219	7.169162695	6	0.305486195	7.729996363	7	0.357003621	-0.035897943	0.052397567	0.518853179
73	ebi-a-GCST90016980	NHi19L	influenza	|| id:ebi-a-GCST90016980	6	NA	MR Egger Weighted median Inverse variance weighted	-0.481822006	0.350190266	0.240869412	-0.101160738	0.172721891	0.558086759	-0.093261678	0.134514557	0.488108544	4.124353531	4	0.389437947	5.5935705	5	0.347794589	0.040449893	0.03388616	0.298549738
74	ebi-a-GCST90016981	PferHz	influenza	|| id:ebi-a-GCST90016981	9	Inconsistent direction	MR Egger Weighted median Inverse variance weighted	0.758898631	0.51849477	0.186694827	-0.358283615	0.1974377	0.069575149	-0.206166737	0.141249907	0.144403207	4.550000795	7	0.714688271	8.281907625	8	0.406428323	-0.07024568	0.036362541	0.094669126
75	ebi-a-GCST90016982	mejxzk	influenza	|| id:ebi-a-GCST90016982	11	NA	MR Egger Weighted median Inverse variance weighted	0.06416379	0.312705445	0.841990026	0.171581704	0.109803818	0.118141868	0.156212272	0.080052422	0.051012487	7.886852635	9	0.54558784	7.979578238	10	0.630831794	0.010085699	0.033121208	0.767663884
76	ebi-a-GCST90016983	NUePxn	influenza	|| id:ebi-a-GCST90016983	11	NA	MR Egger Weighted median Inverse variance weighted	0.413548076	0.283235256	0.178274093	0.097041725	0.148020386	0.512083439	0.079495619	0.114604389	0.48790017	2.355276302	9	0.984525663	4.018628474	10	0.946502706	-0.026472225	0.020525717	0.229305369
77	ebi-a-GCST90016984	REXTNG	influenza	|| id:ebi-a-GCST90016984	8	Inconsistent direction	MR Egger Weighted median Inverse variance weighted	0.40438603	1.036272756	0.709842907	-0.134326237	0.169102086	0.42699172	-0.111417143	0.124978032	0.372664308	6.624589064	6	0.356963351	6.90259792	7	0.439091393	-0.037266197	0.074265926	0.633690183
78	ebi-a-GCST90016985	RE2dwP	influenza	|| id:ebi-a-GCST90016985	8	Inconsistent direction	MR Egger Weighted median Inverse variance weighted	-0.624229658	0.870539375	0.500285475	0.11542778	0.199009085	0.561906112	0.103680507	0.153151737	0.498419291	6.497271119	6	0.369846147	7.27959315	7	0.4003608	0.042962669	0.05054618	0.427950359
79	ebi-a-GCST90016986	INmf7A	influenza	|| id:ebi-a-GCST90016986	9	Inconsistent direction	MR Egger Weighted median Inverse variance weighted	0.027271098	0.367529363	0.942926237	-0.170974217	0.134281476	0.202928478	-0.125049566	0.101777531	0.219200842	4.851336675	7	0.678099546	5.0373673	8	0.7535749	-0.015863155	0.036778783	0.679212575
80	ebi-a-GCST90016987	S0zH4j	influenza	|| id:ebi-a-GCST90016987	9	NA	MR Egger Weighted median Inverse variance weighted	0.154035648	0.309420068	0.633866428	0.072936977	0.134992638	0.588987838	0.132414545	0.104354337	0.204479032	5.148275456	7	0.641874	5.153784788	8	0.741020089	-0.002370543	0.031937306	0.942908018
81	ebi-a-GCST90016988	T2ddaa	influenza	|| id:ebi-a-GCST90016988	11	NA	MR Egger Weighted median Inverse variance weighted	0.299226414	0.441843695	0.515293475	0.079412897	0.154661813	0.607628489	0.007203263	0.106934741	0.946294079	9.210047097	9	0.418115428	9.685558785	10	0.468499774	-0.022159137	0.032507376	0.51260866
82	ebi-a-GCST90016989	L78pWi	influenza	|| id:ebi-a-GCST90016989	10	NA	MR Egger Weighted median Inverse variance weighted	-0.006650486	0.381677728	0.986524809	-0.163629516	0.177631824	0.356960477	-0.077926647	0.137047819	0.569621399	3.516170183	8	0.897931065	3.556205328	9	0.93812604	-0.005030577	0.025141843	0.846404563
83	ebi-a-GCST90016990	zDbsty	influenza	|| id:ebi-a-GCST90016990	9	Inconsistent direction	MR Egger Weighted median Inverse variance weighted	-0.308782806	0.350233572	0.407219674	-0.018780081	0.101902932	0.853782955	0.038930857	0.077966331	0.617547566	4.013547145	7	0.778215724	5.050601588	8	0.752154329	0.039142803	0.038437147	0.342406408
84	ebi-a-GCST90016991	OlFTJ7	influenza	|| id:ebi-a-GCST90016991	11	Inconsistent direction	MR Egger Weighted median Inverse variance weighted	-0.195564442	0.540947981	0.726051237	0.032073661	0.097087645	0.741129622	0.005892539	0.07310487	0.935756948	3.189919212	9	0.956286652	3.331192045	10	0.972521708	0.021240235	0.05651061	0.715725365
85	ebi-a-GCST90016992	5TTEgQ	influenza	|| id:ebi-a-GCST90016992	6	NA	MR Egger Weighted median Inverse variance weighted	0.500776208	0.307329342	0.178551524	0.122086708	0.142942886	0.393052726	0.149280842	0.116510642	0.2001011	0.920462937	4	0.921606897	2.448086508	5	0.78429224	-0.04928572	0.039876123	0.284090082
86	ebi-a-GCST90016993	AJmUpj	influenza	|| id:ebi-a-GCST90016993	15	NA	MR Egger Weighted median Inverse variance weighted	-0.503216073	0.317305096	0.136775711	-0.000667755	0.108441387	0.995086859	-0.006658047	0.081042426	0.934523397	10.77126478	13	0.629972737	13.39115314	14	0.495981318	0.041213818	0.025462524	0.129526195
87	ebi-a-GCST90016993	AJmUpj	influenza	|| id:ebi-a-GCST90016993	15	NA	MR Egger Weighted median Inverse variance weighted	-0.503216073	0.317305096	0.136775711	-0.000667755	0.108441387	0.995086859	-0.006658047	0.081042426	0.934523397	10.77126478	13	0.629972737	13.39115314	14	0.495981318	0.041213818	0.025462524	0.129526195
88	ebi-a-GCST90016995	rBvjsz	influenza	|| id:ebi-a-GCST90016995	10	Inconsistent direction	MR Egger Inverse variance weighted	-0.349574245	0.436808717	0.446653974	0.359249787	0.170261801	0.034859678	0.227416853	0.147613991	0.123409649	11.27650043	8	0.186519075	14.01941511	9	0.121636269	0.045403187	0.032547855	0.200535972
89	ebi-a-GCST90016996	9XUgCu	influenza	|| id:ebi-a-GCST90016996	10	Inconsistent direction	MR Egger Weighted median Inverse variance weighted	0.06600669	0.265504056	0.809926444	-0.028815537	0.085043018	0.734734157	0.01885479	0.066093185	0.775432803	5.304280515	8	0.724614031	5.337903684	9	0.803913902	-0.006111769	0.033330942	0.859072819
90	ebi-a-GCST90016997	lLxPPC	influenza	|| id:ebi-a-GCST90016997	12	NA	MR Egger Weighted median Inverse variance weighted	-0.12745492	0.524466064	0.812903316	-0.02322962	0.175394861	0.894634816	-0.044544008	0.131068433	0.733967187	12.0038889	10	0.284796315	12.03609477	11	0.360936216	0.005282601	0.03225086	0.873153979
91	ebi-a-GCST90016998	LKs4fH	influenza	|| id:ebi-a-GCST90016998	6	NA	MR Egger Weighted median Inverse variance weighted	-0.791263549	0.589490576	0.250624997	-0.09191778	0.200107801	0.645989085	-0.076821941	0.157508113	0.62573881	0.952155979	4	0.916961836	2.533941231	5	0.771375004	0.05836217	0.046404241	0.276921323
92	ebi-a-GCST90016999	snTRsl	influenza	|| id:ebi-a-GCST90016999	9	NA	MR Egger Weighted median Inverse variance weighted	0.704799064	0.366896141	0.096191354	0.006067201	0.096176005	0.949699333	0.025266199	0.070503145	0.72006658	2.798209918	7	0.90302093	6.360054174	8	0.606968703	-0.089346054	0.047341053	0.101077953
93	ebi-a-GCST90017000	bF0Bug	influenza	|| id:ebi-a-GCST90017000	14	Inconsistent direction	MR Egger Weighted median Inverse variance weighted	-0.021721071	0.221288241	0.923427866	-0.019686796	0.13175805	0.881225173	0.038958762	0.102650042	0.704294392	14.21076004	12	0.287452552	14.32658707	13	0.351252792	0.005637878	0.01802722	0.759844602
94	ebi-a-GCST90017001	s7gHLB	influenza	|| id:ebi-a-GCST90017001	11	Inconsistent direction	MR Egger Weighted median Inverse variance weighted	-0.469576811	0.332887333	0.191972627	0.038364496	0.079487484	0.6293455	0.090832227	0.081744814	0.266496016	15.25873279	9	0.084069822	20.31829575	10	0.026381883	0.083511513	0.048342358	0.118147315
95	ebi-a-GCST90017002	UkUTQD	influenza	|| id:ebi-a-GCST90017002	5	NA	MR Egger Weighted median Inverse variance weighted	0.107690891	0.474316716	0.834981405	0.030591483	0.142996686	0.830600545	0.0508135	0.110968599	0.647017951	4.428517071	3	0.218755715	4.451405423	4	0.348348491	-0.006364356	0.051111163	0.908778716
96	ebi-a-GCST90017003	nZgCxX	influenza	|| id:ebi-a-GCST90017003	8	Inconsistent direction	MR Egger Weighted median Inverse variance weighted	0.071613928	0.531212069	0.897169012	-0.041515032	0.19240922	0.829171513	0.007118878	0.145445014	0.960962734	3.49869384	6	0.744143466	3.514629094	7	0.833673565	-0.004251094	0.033676052	0.903669856
97	ebi-a-GCST90017004	1B3ONU	influenza	|| id:ebi-a-GCST90017004	18	NA	MR Egger Inverse variance weighted	0.146208774	0.252965581	0.571324012	0.199392521	0.087527137	0.022722697	0.122372583	0.07327411	0.094906351	22.5115758	16	0.127428011	22.52528975	17	0.1653521	-0.002398841	0.024297582	0.922580922
98	ebi-a-GCST90017005	lAl9kt	influenza	|| id:ebi-a-GCST90017005	15	Inconsistent direction	MR Egger Weighted median Inverse variance weighted	-0.412504136	0.491249439	0.416250084	-0.032921725	0.149233734	0.825399917	0.065848921	0.109889176	0.549019338	14.99207827	13	0.307847573	16.1431664	14	0.304709688	0.036677175	0.03671139	0.335995715
99	ebi-a-GCST90017006	zpNkvz	influenza	|| id:ebi-a-GCST90017006	9	NA	MR Egger Weighted median Inverse variance weighted	-0.171169888	0.427460661	0.700776233	-0.160160273	0.162823088	0.32528962	-0.165101765	0.133800425	0.217225069	11.29020699	7	0.126451738	11.290573	8	0.185772197	0.000527034	0.034985991	0.988401371
100	ebi-a-GCST90017007	QnteaK	influenza	|| id:ebi-a-GCST90017007	10	Inconsistent direction	MR Egger Weighted median Inverse variance weighted	0.474308159	0.306905564	0.160819016	0.136126236	0.157849243	0.388477725	-0.151118089	0.193704697	0.435304505	18.23289465	8	0.019546632	31.07430979	9	0.000287467	-0.07556205	0.031833186	0.044986709
101	ebi-a-GCST90017008	BWq9xg	influenza	|| id:ebi-a-GCST90017008	13	Inconsistent direction	MR Egger Weighted median Inverse variance weighted	-0.032576557	0.602433011	0.957845029	0.031873977	0.158247214	0.84037105	-0.070664862	0.121614061	0.561201149	15.69501546	11	0.152836281	15.70098412	12	0.205318539	-0.00314389	0.048608646	0.949591136
102	ebi-a-GCST90017009	mIejh2	influenza	|| id:ebi-a-GCST90017009	8	Inconsistent direction	MR Egger Weighted median Inverse variance weighted	-0.436296231	0.476487038	0.395159494	-0.084375974	0.168601825	0.616761633	0.074303917	0.157297713	0.636657286	9.183156521	6	0.163536475	11.14631622	7	0.132362894	0.045309873	0.040006946	0.30062375
103	ebi-a-GCST90017010	lapp10	influenza	|| id:ebi-a-GCST90017010	5	NA	MR Egger Weighted median Inverse variance weighted	-0.668435078	0.86260635	0.49486968	-0.336141261	0.200917229	0.094320696	-0.104084891	0.201145884	0.604835287	6.582553095	3	0.086463055	7.584785327	4	0.108028212	0.047818218	0.070753147	0.547573867
104	ebi-a-GCST90017011	e8iUzH	influenza	|| id:ebi-a-GCST90017011	18	Inconsistent direction	MR Egger Weighted median Inverse variance weighted	0.136982957	0.378818364	0.722377549	-0.075098996	0.135062748	0.578190063	-0.125949794	0.101218007	0.213373807	11.68136241	16	0.765607724	12.20015672	17	0.787868275	-0.018388543	0.025529936	0.481747412
105	ebi-a-GCST90017012	U3SmuG	influenza	|| id:ebi-a-GCST90017012	11	NA	MR Egger Weighted median Inverse variance weighted	0.177823276	0.253973635	0.501521217	0.12977222	0.084855643	0.126182833	0.087388688	0.05967135	0.1430574	9.096846291	9	0.428382921	9.232575825	10	0.510182833	-0.013908824	0.037955734	0.722497086
106	ebi-a-GCST90017013	UvtdfS	influenza	|| id:ebi-a-GCST90017013	9	NA	MR Egger Weighted median Inverse variance weighted	0.142350807	0.198108688	0.495697326	0.01071232	0.116369848	0.92665507	0.019431038	0.088595868	0.82639909	5.013299719	7	0.658340117	5.494519989	8	0.703647058	-0.016140784	0.023267658	0.510226735
107	ebi-a-GCST90017014	XQ5pv4	influenza	|| id:ebi-a-GCST90017014	11	Inconsistent direction	MR Egger Weighted median Inverse variance weighted	-0.182344829	0.235357151	0.458353003	0.046236278	0.107555513	0.667280814	0.068781948	0.083521885	0.410212311	10.39318433	9	0.319602011	11.89111486	10	0.292409899	0.029219432	0.025655412	0.284143268
108	ebi-a-GCST90017015	RkYKa7	influenza	|| id:ebi-a-GCST90017015	14	Inconsistent direction	MR Egger Weighted median Inverse variance weighted	-0.299639458	0.352571197	0.412033261	0.070045078	0.120427087	0.560809936	0.053641791	0.120185899	0.655363586	25.73242977	12	0.01170905	28.16524778	13	0.008581442	0.036340437	0.034118122	0.307777303
109	ebi-a-GCST90017016	BkKUU3	influenza	|| id:ebi-a-GCST90017016	9	NA	MR Egger Weighted median Inverse variance weighted	-0.190479568	0.246186885	0.464419882	-0.068994279	0.081271655	0.395917961	-0.089513444	0.061888717	0.148075898	4.572455025	7	0.711975817	4.751999915	8	0.78372399	0.016173219	0.038168926	0.684480947
110	ebi-a-GCST90017017	DSuweE	influenza	|| id:ebi-a-GCST90017017	5	Inconsistent direction	MR Egger Weighted median Inverse variance weighted	0.565344011	0.574147507	0.39739116	-0.105675001	0.124053515	0.39429729	-0.135875998	0.094662549	0.151181043	1.355998097	3	0.715880642	2.889311101	4	0.576516501	-0.092095461	0.074374287	0.303681527
111	ebi-a-GCST90017018	UOekOu	influenza	|| id:ebi-a-GCST90017018	15	Inconsistent direction	MR Egger Weighted median Inverse variance weighted	-0.514783815	0.291872499	0.101249188	0.032895558	0.125614987	0.793416996	0.109342167	0.097463266	0.261913124	11.44580289	13	0.573524562	16.49628653	14	0.284014834	0.052357889	0.023297839	0.042617124
112	ebi-a-GCST90017019	v5jCMb	influenza	|| id:ebi-a-GCST90017019	16	Inconsistent direction	MR Egger Weighted median Inverse variance weighted	-0.092670325	0.238978579	0.704013235	0.040991591	0.114832029	0.721114256	-0.038019598	0.086026852	0.658525131	9.868660102	14	0.771721473	9.928742449	15	0.824198102	0.005025812	0.020503728	0.809922316
113	ebi-a-GCST90017020	n4XQbb	influenza	|| id:ebi-a-GCST90017020	13	Inconsistent direction	MR Egger	0.014627711	0.395450235	0.97115572	-0.422934378	0.1560844	0.006735387	-0.37904664	0.116252317	0.001111959	5.320939505	11	0.91463313	6.405726533	12	0.894265278	-0.027569283	0.026469957	0.319979999
114	ebi-a-GCST90017021	Scb8U8	influenza	|| id:ebi-a-GCST90017021	12	NA	MR Egger Weighted median Inverse variance weighted	-0.376415156	0.272468663	0.197209686	-0.067386426	0.136547124	0.621657165	-0.117944748	0.102852325	0.251489604	6.32152067	10	0.787565947	7.370944979	11	0.768297454	0.020646185	0.02015414	0.329782048
115	ebi-a-GCST90017022	sLHsab	influenza	|| id:ebi-a-GCST90017022	9	Inconsistent direction	MR Egger Weighted median Inverse variance weighted	-0.543895669	0.345691271	0.159634857	-0.019735468	0.107723436	0.854637199	0.004408437	0.085063351	0.958667861	1.770160065	7	0.971460448	4.448046227	8	0.814608137	0.065134562	0.039802966	0.14576387
116	ebi-a-GCST90017023	qFamAt	influenza	|| id:ebi-a-GCST90017023	3	Inconsistent direction	MR Egger Weighted median Inverse variance weighted	4.477085932	4.06436876	0.46926288	-0.018807763	0.293319659	0.948874389	0.13172735	0.241075527	0.584780515	0.058364885	1	0.809099223	1.20545004	2	0.547318149	-0.255838935	0.238873959	0.478177225
117	ebi-a-GCST90017024	3WVxH1	influenza	|| id:ebi-a-GCST90017024	15	Inconsistent direction	MR Egger Weighted median Inverse variance weighted	-0.07805358	0.264609654	0.772670074	-0.002999899	0.138212372	0.982683279	0.021598031	0.128539334	0.86656233	27.29412194	13	0.011336238	27.69140373	14	0.015630429	0.008555951	0.019668981	0.670698648
118	ebi-a-GCST90017025	WQZ7rx	influenza	|| id:ebi-a-GCST90017025	13	Inconsistent direction	MR Egger Weighted median Inverse variance weighted	-0.822837978	0.378702447	0.052521851	-0.020724153	0.127132572	0.870508874	0.069970387	0.103770649	0.500133846	11.6188012	11	0.392967592	17.82069736	12	0.121244218	0.083597547	0.034499723	0.033818451
119	ebi-a-GCST90017026	NjLLAS	influenza	|| id:ebi-a-GCST90017026	12	NA	MR Egger Weighted median Inverse variance weighted	-0.456017651	0.482063494	0.366460362	-0.04478809	0.153894849	0.771028016	-0.030891123	0.115364252	0.788876112	10.13465605	10	0.428760002	10.97142478	11	0.44566033	0.028133386	0.030961628	0.384908903
120	ebi-a-GCST90017027	Ctv5hX	influenza	|| id:ebi-a-GCST90017027	10	Inconsistent direction	MR Egger Weighted median	-0.165594984	0.433626901	0.712491782	0.064095766	0.109761531	0.559250765	0.18677059	0.083830028	0.025882672	8.904509664	8	0.350415401	9.669093223	9	0.377931992	0.037326294	0.045036269	0.431246072
121	ebi-a-GCST90017028	P16RRS	influenza	|| id:ebi-a-GCST90017028	10	Inconsistent direction	MR Egger Weighted median Inverse variance weighted	-0.767798703	0.368096491	0.070469971	0.059007908	0.161376942	0.714624274	-0.115791732	0.120408633	0.336222233	4.806852011	8	0.778006521	8.320276603	9	0.502219991	0.052776854	0.028156469	0.097741664
122	ebi-a-GCST90017028	P16RRS	influenza	|| id:ebi-a-GCST90017028	10	Inconsistent direction	MR Egger Weighted median Inverse variance weighted	-0.767798703	0.368096491	0.070469971	0.059007908	0.161376942	0.714624274	-0.115791732	0.120408633	0.336222233	4.806852011	8	0.778006521	8.320276603	9	0.502219991	0.052776854	0.028156469	0.097741664
123	ebi-a-GCST90017030	vD6vdW	influenza	|| id:ebi-a-GCST90017030	8	Inconsistent direction	MR Egger Weighted median Inverse variance weighted	0.098624656	0.211762781	0.657833661	0.029586334	0.109323704	0.786675194	-0.003959127	0.082334384	0.961647746	2.890772121	6	0.822425983	3.167235116	7	0.869112582	-0.012895856	0.024526279	0.617887011
124	ebi-a-GCST90017031	e5eJQo	influenza	|| id:ebi-a-GCST90017031	8	Inconsistent direction	MR Egger Weighted median Inverse variance weighted	0.207888788	0.5078564	0.696497928	-0.078326301	0.112888305	0.487783222	0.074460304	0.103229419	0.470719452	13.25930802	6	0.039098023	13.41947684	7	0.062523971	-0.018770083	0.069720742	0.796780479
125	ebi-a-GCST90017032	dGH0dH	influenza	|| id:ebi-a-GCST90017032	10	Inconsistent direction	MR Egger Weighted median Inverse variance weighted	0.077488249	0.452040991	0.868151192	0.074690326	0.148758531	0.615603479	-0.034384932	0.11504565	0.765031025	8.029960632	8	0.430548958	8.095713507	9	0.524530168	-0.009953108	0.03888777	0.804451967
126	ebi-a-GCST90017033	pj0KsO	influenza	|| id:ebi-a-GCST90017033	6	Inconsistent direction	MR Egger Weighted median Inverse variance weighted	-0.18020954	0.320994643	0.604481071	0.095986228	0.111596574	0.389723968	0.055847995	0.085643108	0.514335727	2.777404037	4	0.59573944	3.359656059	5	0.644721478	0.035047831	0.045930972	0.487950965
127	ebi-a-GCST90017034	Og4W8o	influenza	|| id:ebi-a-GCST90017034	7	NA	MR Egger Weighted median Inverse variance weighted	0.093571281	0.524002514	0.865285092	0.103158688	0.188938883	0.585073001	0.161322616	0.152855247	0.291244852	6.855532916	5	0.231608139	6.881050216	6	0.33198792	0.005283621	0.038730216	0.896811026
128	ebi-a-GCST90017035	kbICbC	influenza	|| id:ebi-a-GCST90017035	10	Inconsistent direction	MR Egger Weighted median Inverse variance weighted	-0.017807166	0.193979955	0.92911482	0.01143105	0.078434106	0.884126005	-0.021883777	0.060439774	0.717295423	4.528248735	8	0.806600301	4.528737877	9	0.873305551	-0.000581461	0.026290751	0.982896652
129	ebi-a-GCST90017036	mKrB62	influenza	|| id:ebi-a-GCST90017036	13	Inconsistent direction	MR Egger Weighted median Inverse variance weighted	-0.556120503	0.312447346	0.102700568	0.14446167	0.112473191	0.198998603	0.089677933	0.08170708	0.272399289	6.096491283	11	0.866849047	10.68217588	12	0.556334593	0.062612553	0.029238785	0.055468133
130	ebi-a-GCST90017037	rP6aWC	influenza	|| id:ebi-a-GCST90017037	8	Inconsistent direction	MR Egger Weighted median Inverse variance weighted	-0.053837969	0.47571942	0.913586095	-0.022267535	0.14481439	0.877794211	0.010625439	0.112674685	0.924869324	2.989325385	6	0.810185412	3.008778899	7	0.884188925	0.006380516	0.045746381	0.893638126
131	ebi-a-GCST90017038	rDrC0w	influenza	|| id:ebi-a-GCST90017038	11	Inconsistent direction	MR Egger Weighted median Inverse variance weighted	-0.181281199	0.418832526	0.675328788	0.084905058	0.095310129	0.37302074	-0.010480425	0.085258578	0.902166352	17.86433464	9	0.036780522	18.21004798	10	0.051522123	0.026048366	0.062415808	0.686211951
132	ebi-a-GCST90017039	oGPXVF	influenza	|| id:ebi-a-GCST90017039	5	Inconsistent direction	MR Egger Weighted median Inverse variance weighted	1.158141182	1.106625379	0.372197507	-0.362311212	0.234828997	0.122861703	-0.209952194	0.188399487	0.265108066	2.923999008	3	0.403492077	4.492858713	4	0.343395092	-0.12011347	0.095895816	0.299122907
133	ebi-a-GCST90017040	Os5Mse	influenza	|| id:ebi-a-GCST90017040	13	Inconsistent direction	MR Egger Weighted median Inverse variance weighted	-0.335011575	0.265151491	0.232541037	0.041624531	0.094684757	0.66021833	-0.006852098	0.070248576	0.922296988	7.217146041	11	0.781235762	8.86450568	12	0.714457831	0.036183893	0.028191688	0.225698
134	ebi-a-GCST90017041	k0xN7A	influenza	|| id:ebi-a-GCST90017041	14	Inconsistent direction	MR Egger Weighted median Inverse variance weighted	0.045122384	0.232612412	0.849435725	-0.005979232	0.113641765	0.958038875	-0.026326765	0.083789753	0.75336892	8.528277514	12	0.742605804	8.636691576	13	0.799795648	-0.006228029	0.018915063	0.747632751
135	ebi-a-GCST90017042	17eBw2	influenza	|| id:ebi-a-GCST90017042	12	NA	MR Egger Weighted median Inverse variance weighted	-0.116006623	0.264620134	0.670423112	-0.054810542	0.094636149	0.562473589	-0.003168426	0.066968131	0.962264214	10.56783637	10	0.39216258	10.77394149	11	0.462391608	0.015243841	0.034517795	0.66815869
136	ebi-a-GCST90017043	H6j7Wp	influenza	|| id:ebi-a-GCST90017043	7	NA	MR Egger Weighted median Inverse variance weighted	0.980181589	0.601189915	0.163945162	0.138825866	0.164805149	0.399584437	0.171708221	0.132909722	0.196386171	4.946769902	5	0.422410985	6.836279691	6	0.336253826	-0.070555143	0.051327972	0.227665486
137	ebi-a-GCST90017044	AH6wGL	influenza	|| id:ebi-a-GCST90017044	11	Inconsistent direction	MR Egger Weighted median Inverse variance weighted	-0.057180897	0.34620244	0.872463626	0.00063487	0.082166119	0.993835077	0.001047163	0.059683608	0.98600165	7.457060666	9	0.58964474	7.486215283	10	0.678882929	0.008249446	0.048313791	0.86819951
138	ebi-a-GCST90017045	wCPLbc	influenza	|| id:ebi-a-GCST90017045	15	Inconsistent direction	MR Egger Weighted median Inverse variance weighted	0.188003278	0.224088192	0.416647143	-0.03480831	0.102251114	0.733540366	-0.114237983	0.076912691	0.137465879	7.877056702	13	0.851516483	9.939130557	14	0.766620032	-0.031637445	0.022031765	0.174629085
139	ebi-a-GCST90017046	bXnopk	influenza	|| id:ebi-a-GCST90017046	11	NA	MR Egger Weighted median Inverse variance weighted	0.233259646	0.358395763	0.53141041	0.052700365	0.072633097	0.468102684	0.037511658	0.057506673	0.51420704	4.233539202	9	0.895380051	4.539733225	10	0.919732602	-0.027515842	0.049726107	0.593502602
140	ebi-a-GCST90017047	9HSyuz	influenza	|| id:ebi-a-GCST90017047	13	NA	MR Egger Weighted median	0.566958166	0.299749608	0.085174921	0.251268893	0.140896524	0.074528104	0.240075023	0.103620351	0.020510741	5.798572349	11	0.886460203	7.14921082	12	0.847597511	-0.02858577	0.024596897	0.269761531
141	ebi-a-GCST90017048	EDENrL	influenza	|| id:ebi-a-GCST90017048	13	NA	MR Egger Weighted median Inverse variance weighted	0.035392508	0.379296867	0.927334484	0.238168773	0.160618733	0.13812207	0.127118165	0.121053465	0.293672436	12.54754117	11	0.323922696	12.62253449	12	0.397062588	0.007047656	0.027486307	0.802369441
142	ebi-a-GCST90017049	dXCwMw	influenza	|| id:ebi-a-GCST90017049	10	NA	MR Egger Weighted median Inverse variance weighted	-0.072589579	0.547667712	0.89782786	-0.150038582	0.173025501	0.385861353	-0.059738805	0.133399709	0.654284475	5.308618403	8	0.724138544	5.309203715	9	0.806564302	0.000854482	0.035319083	0.98129107
143	ebi-a-GCST90017050	ZWx8l7	influenza	|| id:ebi-a-GCST90017050	15	Inconsistent direction	MR Egger Weighted median Inverse variance weighted	-0.178165965	0.243196262	0.476803611	0.104136394	0.139908954	0.456685666	0.135537895	0.098123233	0.167185882	7.046020224	13	0.899764388	9.033450733	14	0.828901768	0.02960523	0.021000153	0.182083104
144	ebi-a-GCST90017051	xspvxC	influenza	|| id:ebi-a-GCST90017051	8	Inconsistent direction	MR Egger Weighted median Inverse variance weighted	1.425270857	0.721934608	0.095785854	0.079603114	0.200398389	0.69120205	-0.037978132	0.169470506	0.822680449	4.547436481	6	0.603019999	8.842906642	7	0.264132408	-0.095644405	0.046148141	0.083591787
145	ebi-a-GCST90017052	UgBMXW	influenza	|| id:ebi-a-GCST90017052	13	Inconsistent direction	MR Egger Weighted median Inverse variance weighted	0.111027491	0.453769577	0.811209905	-0.159834571	0.160524326	0.319394419	-0.131555641	0.133368348	0.32393281	17.89164002	11	0.084129245	18.40336773	12	0.103980509	-0.018563408	0.033095351	0.586105062
146	ebi-a-GCST90017053	nLOGZ6	influenza	|| id:ebi-a-GCST90017053	20	Inconsistent direction	MR Egger Weighted median Inverse variance weighted	0.054149239	0.26752741	0.841869241	-0.044675939	0.126725599	0.724432758	-0.155032647	0.102030876	0.128644748	26.970169	18	0.079556708	28.04491402	19	0.082568049	-0.017540892	0.020711165	0.408154395
147	ebi-a-GCST90017054	144uDE	influenza	|| id:ebi-a-GCST90017054	12	NA	MR Egger Weighted median Inverse variance weighted	0.080975213	0.354604357	0.823973108	0.144488885	0.146839325	0.325118899	0.163177252	0.104532747	0.118520065	10.73339223	10	0.378662988	10.79700397	11	0.460423157	0.00638087	0.026210768	0.812582258
148	ebi-a-GCST90017055	d3GxqD	influenza	|| id:ebi-a-GCST90017055	11	NA	Weighted median Inverse variance weighted	-1.274796447	0.523366088	0.037625137	-0.11072757	0.133879473	0.40819792	-0.052170905	0.097754901	0.593555375	5.092787919	9	0.826145818	10.73340108	10	0.378662274	0.104381155	0.043950006	0.041567116
149	ebi-a-GCST90017056	gEo7vu	influenza	|| id:ebi-a-GCST90017056	14	Inconsistent direction	MR Egger Weighted median Inverse variance weighted	-0.235237774	0.263494482	0.389537215	-0.003697238	0.132154527	0.977680793	0.019373045	0.096987573	0.841677904	11.34617543	12	0.499507333	12.42621035	13	0.493042118	0.022986065	0.022117994	0.319177144
150	ebi-a-GCST90017057	fPJVeV	influenza	|| id:ebi-a-GCST90017057	11	NA	MR Egger Weighted median Inverse variance weighted	0.284991997	0.440774709	0.534049243	0.001626603	0.12370181	0.989508606	0.052046361	0.110751526	0.638399248	17.60831916	9	0.039999447	18.19457017	10	0.051768882	-0.023671261	0.043243147	0.597415095
151	ebi-a-GCST90017058	8oijX1	influenza	|| id:ebi-a-GCST90017058	6	NA	MR Egger Weighted median Inverse variance weighted	-0.017469942	0.478371959	0.972617924	-0.102776003	0.196536666	0.601019128	-0.047718473	0.156150554	0.759914763	6.508161064	4	0.164276896	6.515664734	5	0.259222757	-0.002309457	0.034007304	0.949115907
152	ebi-a-GCST90017059	1lFM2I	influenza	|| id:ebi-a-GCST90017059	8	NA	MR Egger Weighted median Inverse variance weighted	-0.152135242	0.331183	0.662141954	-0.037058302	0.086939094	0.669921381	-0.032707133	0.066230678	0.621421579	3.998446838	6	0.676886614	4.133904186	7	0.764231597	0.016139554	0.043852085	0.725474703
153	ebi-a-GCST90017060	JqH1Fw	influenza	|| id:ebi-a-GCST90017060	11	Inconsistent direction	MR Egger Weighted median Inverse variance weighted	0.673253013	0.338666216	0.078053373	-0.245471676	0.16490221	0.136595534	-0.109973223	0.140189124	0.432768309	8.068760486	9	0.527231964	14.15392711	10	0.166085595	-0.06399466	0.025942242	0.03575674
154	ebi-a-GCST90017061	nZfpye	influenza	|| id:ebi-a-GCST90017061	10	Inconsistent direction	MR Egger Weighted median Inverse variance weighted	-0.082347033	0.325382782	0.806590276	-0.051704832	0.149494796	0.729445104	0.04367327	0.134276577	0.744992921	13.8118069	8	0.086804405	14.13044953	9	0.117759964	0.011885946	0.027666999	0.678817895
155	ebi-a-GCST90017062	BhaVNF	influenza	|| id:ebi-a-GCST90017062	10	Inconsistent direction	MR Egger Weighted median Inverse variance weighted	-0.255207302	0.312519682	0.437789394	-0.005484781	0.160409412	0.972723736	0.07727322	0.117320427	0.510119884	5.296244693	8	0.725494499	6.613734675	9	0.677263914	0.027723739	0.024153393	0.284206534
156	ebi-a-GCST90017063	cjV1Ks	influenza	|| id:ebi-a-GCST90017063	15	Inconsistent direction	MR Egger Weighted median Inverse variance weighted	0.389274083	0.217237934	0.096438492	0.068723226	0.122424703	0.5745583	-0.011450926	0.090121351	0.898891966	4.900178521	13	0.977325245	9.010202421	14	0.830396456	-0.035161041	0.017343612	0.063643149
157	ebi-a-GCST90017064	V9VSIZ	influenza	|| id:ebi-a-GCST90017064	11	NA	MR Egger Weighted median Inverse variance weighted	-0.327772565	0.44587627	0.480982339	-0.013371779	0.142539345	0.925259178	-0.120553248	0.108952272	0.268519856	8.568987428	9	0.47797217	8.798692051	10	0.551309203	0.015607664	0.032565148	0.643173928
158	ebi-a-GCST90017065	sQlSmC	influenza	|| id:ebi-a-GCST90017065	11	Inconsistent direction	MR Egger Weighted median Inverse variance weighted	0.143355454	0.418557918	0.739838763	-0.048829052	0.103560023	0.637280265	-0.12869939	0.084740277	0.128825153	11.59222163	9	0.237285851	12.16107657	10	0.274420918	-0.030529183	0.045938467	0.522988462
159	ebi-a-GCST90017066	oISGox	influenza	|| id:ebi-a-GCST90017066	7	NA	MR Egger Weighted median Inverse variance weighted	-0.625535237	0.51927492	0.28224945	-0.113648655	0.22596037	0.614993554	-0.097833999	0.170497933	0.566094078	3.229754974	5	0.664612115	4.387258455	6	0.624422522	0.037406881	0.034768852	0.33113473
160	ebi-a-GCST90017067	BWgAlI	influenza	|| id:ebi-a-GCST90017067	9	NA	MR Egger Weighted median Inverse variance weighted	0.330534193	0.352719719	0.379902802	0.065229206	0.081318264	0.422467901	0.064083764	0.058570076	0.273894324	7.424874376	7	0.386020725	8.048289385	8	0.428767342	-0.039045409	0.050930376	0.46835538
161	ebi-a-GCST90017068	ybLUoB	influenza	|| id:ebi-a-GCST90017068	5	NA	MR Egger Weighted median Inverse variance weighted	-0.262844646	0.514230573	0.644493301	-0.032478466	0.168779021	0.847403915	-0.038550033	0.13042881	0.767563234	3.15535042	3	0.368287807	3.369973184	4	0.497922489	0.020987858	0.046461519	0.682126161
162	ebi-a-GCST90017069	Op1KZV	influenza	|| id:ebi-a-GCST90017069	6	NA	MR Egger Weighted median Inverse variance weighted	-0.629221116	0.699403014	0.419168931	-0.018895133	0.124813236	0.87967024	-0.050090892	0.107717098	0.641915228	0.557450351	4	0.967672524	1.259750985	5	0.939018265	0.058296938	0.069563947	0.449167131
163	ebi-a-GCST90017070	z2TOdC	influenza	|| id:ebi-a-GCST90017070	12	NA	MR Egger Weighted median	-0.782051806	0.444582636	0.109067912	-0.222466658	0.158852381	0.161375136	-0.253475301	0.120107535	0.034823659	8.365065398	10	0.593224451	9.8899048	11	0.540316719	0.043738106	0.035419948	0.245116259
164	ebi-a-GCST90017071	FjMAb3	influenza	|| id:ebi-a-GCST90017071	10	Inconsistent direction	MR Egger Weighted median Inverse variance weighted	0.367441471	0.309460095	0.269141366	0.002233804	0.160886736	0.988922268	-0.052443806	0.121108239	0.664991141	3.573312646	8	0.893425974	5.747261415	9	0.764922679	-0.034597756	0.023465147	0.178595975
165	ebi-a-GCST90017072	r9cTSm	influenza	|| id:ebi-a-GCST90017072	12	NA	MR Egger Weighted median Inverse variance weighted	-0.34701489	0.535677175	0.531701084	-0.020628785	0.147346436	0.888658469	-0.062421663	0.119829371	0.602421645	13.57587534	10	0.193230736	13.98070036	11	0.234063247	0.019567091	0.035832451	0.596987653
166	ebi-a-GCST90017073	yjLYkj	influenza	|| id:ebi-a-GCST90017073	5	NA	MR Egger Weighted median Inverse variance weighted	-0.228962771	0.370857062	0.580674848	-0.098300254	0.146860601	0.503276099	-0.097966157	0.122804195	0.425019783	1.270086043	3	0.736248397	1.410221116	4	0.842416606	0.013738953	0.036701197	0.733040767
167	ebi-a-GCST90017074	9lp2kD	influenza	|| id:ebi-a-GCST90017074	9	NA	MR Egger Weighted median Inverse variance weighted	0.177776471	0.525902573	0.745244259	0.141552737	0.135277123	0.295380636	0.089277888	0.12168928	0.463159334	11.81019927	7	0.106975883	11.86107639	8	0.157510779	-0.009518257	0.054812018	0.867053435
168	ebi-a-GCST90017075	TfcFoz	influenza	|| id:ebi-a-GCST90017075	12	NA	MR Egger Weighted median	0.236014465	0.38137123	0.549847039	0.157825217	0.087595963	0.071586203	0.15566152	0.068522215	0.023104985	2.561753761	10	0.989944933	2.607626972	11	0.994962405	-0.011538791	0.053874187	0.834710626
169	ebi-a-GCST90017076	snAv5J	influenza	|| id:ebi-a-GCST90017076	15	Inconsistent direction	MR Egger Weighted median Inverse variance weighted	-0.323470211	0.276168228	0.262507729	-0.016123362	0.124217066	0.896724749	0.038227467	0.10452054	0.714558203	19.69980351	13	0.102952539	22.70087172	14	0.065314541	0.035409595	0.025161834	0.182803833
170	ebi-a-GCST90017077	4JfuAm	influenza	|| id:ebi-a-GCST90017077	9	NA	MR Egger Weighted median Inverse variance weighted	-0.208453996	0.378365404	0.598814627	-0.047486291	0.122601542	0.698517738	-0.004973021	0.120992009	0.967214532	16.21624371	7	0.02321251	16.97047226	8	0.030418022	0.024548564	0.043023002	0.58611786
171	ebi-a-GCST90017078	G9XmjG	influenza	|| id:ebi-a-GCST90017078	12	Inconsistent direction	MR Egger Weighted median Inverse variance weighted	-0.135040357	0.284779937	0.645547293	0.062074895	0.122122666	0.611243294	0.039487484	0.093233266	0.671905496	7.106623171	10	0.715342197	7.527299286	11	0.754916914	0.014964356	0.02307194	0.531211151
172	ebi-a-GCST90017079	2F51b6	influenza	|| id:ebi-a-GCST90017079	8	Inconsistent direction	MR Egger Weighted median Inverse variance weighted	0.005055368	0.384675127	0.989940654	0.024485946	0.121466152	0.840239942	-0.005678512	0.095923096	0.952793932	2.359123986	6	0.883888795	2.359954231	7	0.937268458	-0.001088549	0.03777852	0.977947457
173	ebi-a-GCST90017080	tKEniI	influenza	|| id:ebi-a-GCST90017080	12	NA	MR Egger Weighted median Inverse variance weighted	0.152168387	0.266194845	0.580184865	0.038704361	0.086081029	0.652979362	0.073855498	0.065594713	0.260192289	8.279101468	10	0.601595082	8.371246634	11	0.679712527	-0.009360523	0.030836411	0.767689186
174	ebi-a-GCST90017081	XCgAcp	influenza	|| id:ebi-a-GCST90017081	9	Inconsistent direction	MR Egger Weighted median Inverse variance weighted	0.25914803	0.398439668	0.536184509	-0.031932558	0.147950239	0.829117851	-0.056393965	0.124451982	0.650449125	10.01824347	7	0.187541982	11.01711898	8	0.200731099	-0.029830634	0.035707017	0.43106457
175	ebi-a-GCST90017082	AESn84	influenza	|| id:ebi-a-GCST90017082	8	NA	MR Egger Weighted median Inverse variance weighted	-0.014290107	0.268329412	0.95925696	-0.015888142	0.131736335	0.90400342	-0.008000692	0.101341212	0.937073937	2.954947322	6	0.814479822	2.955588118	7	0.88908006	0.00072137	0.028496952	0.980625459
176	ebi-a-GCST90017083	Pp3gp7	influenza	|| id:ebi-a-GCST90017083	12	Inconsistent direction	MR Egger Weighted median Inverse variance weighted	0.053790588	0.26958604	0.845846788	-0.04014473	0.112711413	0.721711223	-0.084870475	0.083328148	0.308436091	7.949888624	10	0.633731857	8.242388206	11	0.691440569	-0.013591863	0.025131382	0.600461947
177	ebi-a-GCST90017084	p8951Q	influenza	|| id:ebi-a-GCST90017084	15	NA	MR Egger Weighted median Inverse variance weighted	-0.010931024	0.471671294	0.981862562	-0.173848498	0.125649759	0.166482207	-0.150086159	0.093683098	0.109141835	10.21839971	13	0.675984953	10.30901458	14	0.739260005	-0.011232198	0.037313418	0.768157547
178	ebi-a-GCST90017085	zTV3B2	influenza	|| id:ebi-a-GCST90017085	12	NA	MR Egger Weighted median Inverse variance weighted	-0.096553738	0.284445905	0.741295574	-0.066984492	0.105992081	0.527402309	-0.027715594	0.079563871	0.727581883	6.088552334	10	0.807769372	6.152091481	11	0.863025827	0.0071128	0.028217589	0.806092212
179	ebi-a-GCST90017086	aX2EVs	influenza	|| id:ebi-a-GCST90017086	13	NA	MR Egger Weighted median Inverse variance weighted	-0.018645515	0.317789797	0.954265294	-0.112440723	0.13526253	0.405816775	-0.095368319	0.10640979	0.370126557	14.93435269	11	0.185522067	15.0244393	12	0.240102653	-0.007560415	0.029350288	0.801476679
180	ebi-a-GCST90017087	hGJ38f	influenza	|| id:ebi-a-GCST90017087	11	Inconsistent direction	MR Egger Weighted median Inverse variance weighted	-0.298055313	0.344931972	0.409971691	0.068159315	0.090745425	0.452589649	0.095706906	0.067160995	0.154146489	6.52409682	9	0.686532352	7.878618679	10	0.640692043	0.045141248	0.038786496	0.274413938
181	ebi-a-GCST90017088	VX6R51	influenza	|| id:ebi-a-GCST90017088	5	NA	MR Egger Weighted median Inverse variance weighted	-0.535817413	3.738648906	0.895123797	-0.074694853	0.183617366	0.684157651	-0.093592552	0.140079759	0.504045771	4.018407012	3	0.259483353	4.037182858	4	0.400997085	0.03223461	0.272263236	0.91323718
182	ebi-a-GCST90017089	61KQQf	influenza	|| id:ebi-a-GCST90017089	10	Inconsistent direction	MR Egger Weighted median Inverse variance weighted	-0.578217631	0.530352993	0.307349302	0.033079657	0.086447277	0.701974089	0.015354677	0.070514951	0.827623389	10.20860055	8	0.250689144	11.83492921	9	0.22277601	0.078163106	0.069236604	0.291641571
183	ebi-a-GCST90017090	FbJ5i8	influenza	|| id:ebi-a-GCST90017090	4	NA	MR Egger Weighted median Inverse variance weighted	0.254935015	0.350377558	0.542507276	0.046216939	0.156156184	0.767255961	0.042726548	0.145320085	0.768745056	3.054059085	2	0.217179834	3.762600704	3	0.288266368	-0.028409167	0.041706096	0.566051076
184	ebi-a-GCST90017091	mgDMzD	influenza	|| id:ebi-a-GCST90017091	8	NA	MR Egger Weighted median Inverse variance weighted	-0.362232818	0.2646396	0.220100067	-0.036720383	0.088763535	0.679102836	-0.043457634	0.068223926	0.524134459	6.250470843	6	0.395725156	7.861322747	7	0.344981137	0.049646998	0.039925092	0.260064166
185	ebi-a-GCST90017092	gNnYaB	influenza	|| id:ebi-a-GCST90017092	13	NA	MR Egger Weighted median Inverse variance weighted	0.024876184	0.223957567	0.913557326	0.114969019	0.15528377	0.459069367	0.155769842	0.111413923	0.162077553	6.788470366	11	0.81594573	7.24240163	12	0.841187622	0.011443671	0.016985186	0.514381822
186	ebi-a-GCST90017093	Tv5449	influenza	|| id:ebi-a-GCST90017093	11	NA	MR Egger Weighted median Inverse variance weighted	-0.127931257	0.423403436	0.76940386	-0.139726343	0.143550122	0.33037304	-0.149268204	0.123141124	0.225446602	14.10054027	9	0.118793494	14.10493163	10	0.168258936	-0.001624704	0.030688183	0.958934373
187	ebi-a-GCST90017094	p5pSmw	influenza	|| id:ebi-a-GCST90017094	10	Inconsistent direction	MR Egger Weighted median Inverse variance weighted	0.237929372	0.432370875	0.597145908	-0.150983391	0.174786777	0.387689679	-0.207971186	0.138200842	0.132363298	9.123028889	8	0.332023999	10.47086898	9	0.313726306	-0.032778736	0.030150711	0.308631652
188	ebi-a-GCST90017095	uKYFbI	influenza	|| id:ebi-a-GCST90017095	13	NA	MR Egger Weighted median Inverse variance weighted	-0.471151052	0.313132335	0.160577212	-0.077613019	0.154519929	0.615467164	-0.22244539	0.11442596	0.051894055	11.67165828	11	0.388822662	12.44691168	12	0.410487172	0.018712623	0.021891866	0.410905988
189	ebi-a-GCST90017096	GnZrYy	influenza	|| id:ebi-a-GCST90017096	14	Inconsistent direction	MR Egger Weighted median Inverse variance weighted	0.007742375	0.464836691	0.986984685	-0.000585068	0.152024894	0.99692935	0.091602587	0.11382299	0.420946032	7.581558086	12	0.81691632	7.61618108	13	0.867675713	0.006008778	0.032292662	0.855496246
190	ebi-a-GCST90017097	JsGC9r	influenza	|| id:ebi-a-GCST90017097	11	NA	MR Egger Weighted median Inverse variance weighted	-0.436501748	0.588786227	0.477373871	-0.238933453	0.172037484	0.164879794	-0.037248562	0.134041415	0.781097984	11.36259523	9	0.251671166	11.97666325	10	0.28662138	0.026569954	0.038097816	0.503160054
191	ebi-a-GCST90017098	Qa8k4u	influenza	|| id:ebi-a-GCST90017098	7	Inconsistent direction	MR Egger Weighted median Inverse variance weighted	0.892075419	0.995681713	0.411337376	-0.276328414	0.209123063	0.186378866	-0.336577804	0.174085114	0.053185779	6.361931529	5	0.27257676	8.355081231	6	0.213226001	-0.090801313	0.072549039	0.266084367
192	ebi-a-GCST90017099	FciKnb	influenza	|| id:ebi-a-GCST90017099	13	NA	MR Egger Weighted median Inverse variance weighted	0.407563698	0.533235592	0.460757057	0.174496611	0.166950455	0.295930554	0.211309361	0.123094464	0.086044257	7.321740229	11	0.772461969	7.464821539	12	0.825431635	-0.012243204	0.032367087	0.71243496
193	ebi-a-GCST90017100	f4OeZG	influenza	|| id:ebi-a-GCST90017100	9	NA	MR Egger Weighted median Inverse variance weighted	-0.208453996	0.378365404	0.598814627	-0.047486291	0.118815542	0.689404031	-0.004973021	0.120992009	0.967214532	16.21624371	7	0.02321251	16.97047226	8	0.030418022	0.024548564	0.043023002	0.58611786
194	ebi-a-GCST90017101	pgVLIs	influenza	|| id:ebi-a-GCST90017101	15	NA	MR Egger Weighted median Inverse variance weighted	-0.452117667	0.327721694	0.190985513	-0.183683143	0.152762678	0.229205295	-0.105750101	0.127681263	0.407537379	18.58616517	13	0.13650415	20.46166614	14	0.116245044	0.027352324	0.023881346	0.272715333
195	ebi-a-GCST90017102	iODpse	influenza	|| id:ebi-a-GCST90017102	9	NA	MR Egger Weighted median Inverse variance weighted	0.142603026	0.268850987	0.612226977	0.053461315	0.091091616	0.557273485	0.009296285	0.068308734	0.891748408	6.919477634	7	0.437311766	7.182300196	8	0.517097824	-0.02200611	0.042925164	0.623964007
196	ebi-a-GCST90017103	LryxUT	influenza	|| id:ebi-a-GCST90017103	12	Inconsistent direction	MR Egger Weighted median Inverse variance weighted	-0.135040357	0.284779937	0.645547293	0.062074895	0.128846601	0.629966763	0.039487484	0.093233266	0.671905496	7.106623171	10	0.715342197	7.527299286	11	0.754916914	0.014964356	0.02307194	0.531211151
197	ebi-a-GCST90017104	nijnzL	influenza	|| id:ebi-a-GCST90017104	12	NA	MR Egger Weighted median Inverse variance weighted	0.152168387	0.266194845	0.580184865	0.038704361	0.092145325	0.674459094	0.073855498	0.065594713	0.260192289	8.279101468	10	0.601595082	8.371246634	11	0.679712527	-0.009360523	0.030836411	0.767689186
198	ebi-a-GCST90017105	lGt8if	influenza	|| id:ebi-a-GCST90017105	13	NA	MR Egger Weighted median Inverse variance weighted	0.242616986	0.160612229	0.15907671	0.059493555	0.109031719	0.585304044	0.062615047	0.074917233	0.403273254	8.609798921	11	0.657859589	10.21508952	12	0.597097254	-0.023944814	0.018898817	0.231323139
199	ebi-a-GCST90017106	aafRry	influenza	|| id:ebi-a-GCST90017106	13	NA	MR Egger Weighted median Inverse variance weighted	-0.015412164	0.309422381	0.961167152	-0.100810444	0.105484085	0.339227157	-0.016063418	0.079044844	0.838963825	7.920462893	11	0.72041046	7.920467632	12	0.791314278	-6.64E-05	0.030519545	0.998302007
200	ebi-a-GCST90017107	VaWXrE	influenza	|| id:ebi-a-GCST90017107	12	Inconsistent direction	MR Egger Weighted median Inverse variance weighted	-0.699682405	0.595340753	0.267113205	0.106046195	0.186543405	0.569709079	0.091261046	0.179489024	0.611138374	19.74873844	10	0.031720796	23.55347821	11	0.014752837	0.052217232	0.037620195	0.195278729
201	ebi-a-GCST90017108	0Dbr8X	influenza	|| id:ebi-a-GCST90017108	11	NA	MR Egger Weighted median Inverse variance weighted	0.033641779	0.347304968	0.924956186	0.081896565	0.132472404	0.536432938	0.058836285	0.102757373	0.566932608	5.646739916	9	0.774686872	5.652507257	10	0.843564505	0.002069919	0.027256215	0.941125795
202	ebi-a-GCST90017109	o3H5o7	influenza	|| id:ebi-a-GCST90017109	8	NA	MR Egger Weighted median Inverse variance weighted	0.129611234	0.279536325	0.659231494	0.042278914	0.095879507	0.659242814	0.064176833	0.078474954	0.413471287	3.382479655	6	0.75953389	3.44196184	7	0.84133405	-0.009707682	0.039803574	0.815441554
203	ebi-a-GCST90017110	qAUVKX	influenza	|| id:ebi-a-GCST90017110	14	Inconsistent direction	MR Egger Weighted median Inverse variance weighted	-0.724923099	0.581811751	0.236550692	0.037791371	0.169256989	0.823319109	0.086621123	0.14597474	0.552914808	19.01589986	12	0.088145461	22.28950908	13	0.051035202	0.051166272	0.035599031	0.176194451
204	ebi-a-GCST90017111	2OtKdc	influenza	|| id:ebi-a-GCST90017111	10	NA	MR Egger Weighted median Inverse variance weighted	0.010187682	0.291299555	0.972957986	0.266778303	0.177709825	0.133303383	0.205846427	0.13221619	0.119495951	5.662303148	8	0.684999424	6.230507032	9	0.716644873	0.016100003	0.021358654	0.472573749
205	ebi-a-GCST90017112	6Dmdgt	influenza	|| id:ebi-a-GCST90017112	8	NA	MR Egger Weighted median Inverse variance weighted	0.301147947	0.335437143	0.403888466	0.211240828	0.118938886	0.07572548	0.147171345	0.094393327	0.118965925	4.758910191	6	0.575085535	4.987741935	7	0.661459219	-0.018691716	0.039074286	0.64932303
206	ebi-a-GCST90017113	khRx0f	influenza	|| id:ebi-a-GCST90017113	11	Inconsistent direction	MR Egger Weighted median Inverse variance weighted	-0.398357126	0.265747827	0.168104042	0.099559968	0.08418496	0.236954361	0.053504812	0.059963898	0.372240859	6.885033226	9	0.649087823	9.931291178	10	0.446541928	0.064250254	0.036812178	0.114880358
207	ebi-a-GCST90017114	Arnimf	influenza	|| id:ebi-a-GCST90017114	15	NA	MR Egger Weighted median Inverse variance weighted	-0.498041864	0.238226635	0.056770141	-0.217876151	0.134128268	0.104293342	-0.188043563	0.106329427	0.076977397	13.46188029	13	0.412800405	15.61333041	14	0.337553347	0.026629921	0.018475041	0.173124434
208	ebi-a-GCST90017115	oTOvGL	influenza	|| id:ebi-a-GCST90017115	9	NA	MR Egger Weighted median Inverse variance weighted	0.134821546	0.280239464	0.645123396	0.10714871	0.093971487	0.254192257	0.071171608	0.073472146	0.332700736	3.500375488	7	0.83518571	3.555769748	8	0.894818522	-0.009537005	0.040520952	0.820666631
209	ebi-a-GCST90017116	CDF2Lu	influenza	|| id:ebi-a-GCST90017116	12	Inconsistent direction	MR Egger Weighted median Inverse variance weighted	0.052107706	0.32752421	0.876760742	-0.028616219	0.157708902	0.85601468	-0.049913853	0.117700294	0.671510489	6.04033174	10	0.811863434	6.151748332	11	0.863049575	-0.007210664	0.021602315	0.745431028
210	ebi-a-GCST90017117	ujKapb	influenza	|| id:ebi-a-GCST90017117	12	NA	MR Egger Weighted median Inverse variance weighted	-0.119098241	0.331896152	0.727173937	-0.058140575	0.132919165	0.661811833	-0.03377523	0.097346991	0.728623548	8.3920788	10	0.590597128	8.464388257	11	0.671199104	0.007788262	0.028962964	0.793469822
211	ebi-a-GCST90017118	WsKPm7	influenza	|| id:ebi-a-GCST90017118	12	NA	MR Egger Weighted median Inverse variance weighted	0.260253795	0.256113975	0.333506127	0.111515283	0.132317401	0.399348015	0.045508156	0.097496257	0.640665703	8.663875042	10	0.564272188	9.486065032	11	0.577119523	-0.020443709	0.022546213	0.385868736
