# Supplementary material for: Association between gut microbiota and influenza: a bidirectional two-sample mendelian randomization study
Source: BMC Infect Dis. 2023 Oct 17;23:692. doi: 10.1186/s12879-023-08706-x (PMC10580584; doi:10.1186/s12879-023-08706-x)
Supplement: Supplementary file 6 — Supplementary Material 6 [file 12879_2023_8706_MOESM6_ESM.csv]

supplementary table S3: Full result of MR estimates for the association between influenza (not-pneumonias) and gut microbiota
Column A: Number list Column B: exposure track id, The unique number of exposure. Column C: outcome track id, The unique number of outcome. Column D: outcome_type, The type of outcome. Column E: exposure_type, The type of exposure. Column F: nsnp, number of SNPs picked. Column G: b_direction, b value is consistent or inconsistent. Column H: p_no, the assumption methods whose p value more than 0.0…
	id.exposure	id.outcome	outcome	exposure	nsnp	b_direction	p_no	b_MR.Egger	se_MR.Egger	pval_MR.Egger	b_Weighted.median	se_Weighted.median	pval_Weighted.median	b_Inverse.variance.weighted	se_Inverse.variance.weighted	pval_Inverse.variance.weighted	Q_MR.Egger	Q_df_MR.Egger	Q_pval_MR.Egger	Q_Inverse.variance.weighted	Q_df_Inverse.variance.weighted	Q_pval_Inverse.variance.weighted	egger_intercept	se	pval
1	lb4HGK	ebi-a-GCST90016908	Gut microbiota abundance (class Actinobacteria id.419) || id:ebi-a-GCST90016908	influenza	6	Inconsistent direction	MR Egger Weighted median Inverse variance weighted	-0.58656893	0.49381017	0.300606911	0.057975298	0.067139433	0.387859369	0.070826776	0.068588963	0.301778751	7.056273131	4	0.132944163	10.23556136	5	0.068829317	0.10223904	0.076156944	0.250567394
2	lb4HGK	ebi-a-GCST90016909	Gut microbiota abundance (class Alphaproteobacteria id.2379) || id:ebi-a-GCST90016909	influenza	6	NA	MR Egger Weighted median Inverse variance weighted	0.561516038	0.480021747	0.307038318	0.058911706	0.079590349	0.459186802	0.045256311	0.062436316	0.468550469	1.578385754	4	0.812671536	2.754975302	5	0.73769822	-0.080622396	0.074326419	0.339055482
3	lb4HGK	ebi-a-GCST90016910	Gut microbiota abundance (class Bacilli id.1673) || id:ebi-a-GCST90016910	influenza	6	NA	MR Egger	0.28631667	0.358505464	0.469231552	0.156721647	0.061269428	0.010530352	0.181502676	0.046524288	9.57E-05	3.432180265	4	0.488265122	3.519120984	5	0.620496375	-0.016323668	0.055361282	0.782773314
4	lb4HGK	ebi-a-GCST90016911	Gut microbiota abundance (class Bacteroidia id.912) || id:ebi-a-GCST90016911	influenza	6	Inconsistent direction	MR Egger Weighted median Inverse variance weighted	0.13417269	0.382218998	0.74327013	-0.079039979	0.05550087	0.154411323	-0.064530489	0.045855897	0.159354706	4.781316126	4	0.310480543	5.109899895	5	0.40261574	-0.030935851	0.059004176	0.62778143
5	lb4HGK	ebi-a-GCST90016912	Gut microbiota abundance (class Betaproteobacteria id.2867) || id:ebi-a-GCST90016912	influenza	6	Inconsistent direction	MR Egger Weighted median Inverse variance weighted	0.259736243	0.394302583	0.546061403	-0.073838989	0.063846403	0.247472705	-0.085999788	0.050060057	0.085808964	4.770017411	4	0.311719284	5.702566399	5	0.336244426	-0.053828481	0.060870418	0.42647992
6	lb4HGK	ebi-a-GCST90016913	Gut microbiota abundance (class Clostridia id.1859) || id:ebi-a-GCST90016913	influenza	6	Inconsistent direction	MR Egger Weighted median Inverse variance weighted	-0.390216383	0.391597023	0.375417292	0.073927514	0.061087928	0.226209043	0.0794878	0.053117114	0.134533025	5.021335565	4	0.285115331	6.858315694	5	0.231392613	0.073128298	0.060452305	0.293001497
7	lb4HGK	ebi-a-GCST90016914	Gut microbiota abundance (class Coriobacteriia id.809) || id:ebi-a-GCST90016914	influenza	6	NA	MR Egger Weighted median Inverse variance weighted	0.293572411	0.353660908	0.453154468	0.04560586	0.057254336	0.42571325	0.043893294	0.045857111	0.338478783	1.428834948	4	0.8391682	1.935772073	5	0.85795893	-0.038887558	0.054617727	0.515792614
8	lb4HGK	ebi-a-GCST90016915	Gut microbiota abundance (class Deltaproteobacteria id.3087) || id:ebi-a-GCST90016915	influenza	6	Inconsistent direction	MR Egger Weighted median Inverse variance weighted	-0.748107573	0.383097298	0.122564475	0.074629592	0.073386252	0.309180823	0.031360061	0.060355824	0.603351924	3.156624155	4	0.531965242	7.367342066	5	0.194722351	0.121372264	0.059148179	0.109441087
9	lb4HGK	ebi-a-GCST90016916	Gut microbiota abundance (class Erysipelotrichia id.2147) || id:ebi-a-GCST90016916	influenza	6	Inconsistent direction	MR Egger Weighted median Inverse variance weighted	0.156380359	0.415662716	0.725858022	-0.002718229	0.060382257	0.964093741	-0.061629921	0.04988364	0.216654289	5.629606381	4	0.228569692	6.023391645	5	0.303949461	-0.03394118	0.064166186	0.624826938
10	lb4HGK	ebi-a-GCST90016917	Gut microbiota abundance (class Gammaproteobacteria id.3303) || id:ebi-a-GCST90016917	influenza	6	Inconsistent direction	MR Egger Weighted median Inverse variance weighted	-0.240345915	0.372860445	0.554292075	0.071890547	0.063565251	0.258066686	0.052772346	0.048436618	0.275927535	2.88598653	4	0.577082969	3.514601293	5	0.621179427	0.045638967	0.057563013	0.472237518
11	lb4HGK	ebi-a-GCST90016918	Gut microbiota abundance (class Lentisphaeria id.2250) || id:ebi-a-GCST90016918	influenza	5	NA	MR Egger Weighted median Inverse variance weighted	-0.092124208	0.768925488	0.912207498	-0.069679767	0.11468425	0.543466584	-0.069714957	0.093401327	0.455424482	1.611857869	3	0.656704126	1.612719938	4	0.806504166	0.003446738	0.117391695	0.978420705
12	lb4HGK	ebi-a-GCST90016919	Gut microbiota abundance (class Melainabacteria id.1589) || id:ebi-a-GCST90016919	influenza	5	NA	MR Egger Weighted median Inverse variance weighted	0.733733251	0.683173898	0.361518409	0.050147679	0.10929505	0.646357362	0.052988916	0.082960036	0.522999751	2.777939776	3	0.427144309	3.78570032	4	0.43578428	-0.10486337	0.104458825	0.389403939
13	lb4HGK	ebi-a-GCST90016920	Gut microbiota abundance (class Methanobacteria id.119) || id:ebi-a-GCST90016920	influenza	5	NA	MR Egger Weighted median Inverse variance weighted	-1.265924611	1.235811396	0.38104873	-0.150983984	0.15145555	0.318819633	-0.075650323	0.148369299	0.610136553	5.961629387	3	0.113492035	7.832454896	4	0.097912017	0.183033913	0.188641301	0.403477027
14	lb4HGK	ebi-a-GCST90016921	Gut microbiota abundance (class Mollicutes id.3920) || id:ebi-a-GCST90016921	influenza	6	NA	MR Egger Weighted median Inverse variance weighted	-1.07849858	0.439921474	0.070326267	-0.076102909	0.078443761	0.331967315	-0.054436086	0.063712023	0.392878753	0.674857053	4	0.954392977	6.187084202	5	0.288438171	0.159783333	0.068056236	0.078703154
15	lb4HGK	ebi-a-GCST90016922	Gut microbiota abundance (class Negativicutes id.2164) || id:ebi-a-GCST90016922	influenza	6	Inconsistent direction	MR Egger Weighted median Inverse variance weighted	0.328806854	0.391153769	0.447880295	-0.069706015	0.060994256	0.253109522	-0.059530463	0.050752729	0.240815469	4.966216568	4	0.290781485	6.210899982	5	0.286235034	-0.060455879	0.060379834	0.373360602
16	lb4HGK	ebi-a-GCST90016923	Gut microbiota abundance (class Verrucomicrobiae id.4029) || id:ebi-a-GCST90016923	influenza	6	Inconsistent direction	MR Egger Weighted median Inverse variance weighted	-0.006493521	0.429859261	0.988670921	0.038873627	0.071843075	0.588445002	0.063646757	0.055756043	0.253652714	2.635644675	4	0.620521987	2.66272483	5	0.751813338	0.010938519	0.066471114	0.877271017
17	lb4HGK	ebi-a-GCST90016924	Gut microbiota abundance (family Acidaminococcaceae id.2166) || id:ebi-a-GCST90016924	influenza	6	NA	MR Egger Weighted median Inverse variance weighted	0.042900165	0.42824711	0.925024521	0.028173784	0.068267116	0.679827019	4.89E-05	0.055309302	0.999294803	1.129285854	4	0.889598278	1.139468111	5	0.950551075	-0.006658661	0.065987985	0.924479736
18	lb4HGK	ebi-a-GCST90016925	Gut microbiota abundance (family Actinomycetaceae id.421) || id:ebi-a-GCST90016925	influenza	5	NA	MR Egger Weighted median Inverse variance weighted	0.718940684	0.57975332	0.303099361	0.086445238	0.092352315	0.349253838	0.112486988	0.070144633	0.108792645	1.229428617	3	0.74595511	2.339915165	4	0.673511666	-0.093500699	0.088727492	0.369350412
19	lb4HGK	ebi-a-GCST90016926	Gut microbiota abundance (family Alcaligenaceae id.2875) || id:ebi-a-GCST90016926	influenza	6	Inconsistent direction	MR Egger Weighted median	0.105130296	0.38617017	0.798913755	-0.10244877	0.06398734	0.109359481	-0.098673581	0.0473607	0.037210358	4.482691535	4	0.344604753	4.800180926	5	0.440750015	-0.03172977	0.059613105	0.622736292
20	lb4HGK	ebi-a-GCST90016927	Gut microbiota abundance (family Bacteroidaceae id.917) || id:ebi-a-GCST90016927	influenza	6	Inconsistent direction	MR Egger Weighted median Inverse variance weighted	0.312875978	0.491040749	0.558657116	-0.034573722	0.060855638	0.569948835	-0.004435181	0.059932609	0.941008149	7.874787133	4	0.096274096	8.710943293	5	0.121164133	-0.049400369	0.075801171	0.550137968
21	lb4HGK	ebi-a-GCST90016928	Gut microbiota abundance (family Bacteroidales S24 7group id.11173) || id:ebi-a-GCST90016928	influenza	6	NA	MR Egger Weighted median Inverse variance weighted	-0.097227419	0.616114824	0.882254581	-0.131038116	0.090128648	0.145973805	-0.025947346	0.071971286	0.718455617	5.503882459	4	0.239388419	5.522618087	5	0.3554721	0.011115888	0.095260885	0.912730701
22	lb4HGK	ebi-a-GCST90016929	Gut microbiota abundance (family Bifidobacteriaceae id.433) || id:ebi-a-GCST90016929	influenza	6	Inconsistent direction	MR Egger Weighted median Inverse variance weighted	-0.2417082	0.393732285	0.572483177	0.067354671	0.067482665	0.318229267	0.077611965	0.050396853	0.123556424	3.834583949	4	0.428855093	4.503273903	5	0.479445521	0.049579231	0.060629974	0.459419501
23	lb4HGK	ebi-a-GCST90016931	Gut microbiota abundance (family Clostridiaceae1 id.1869) || id:ebi-a-GCST90016931	influenza	6	NA	MR Egger Weighted median Inverse variance weighted	0.108980858	0.45627403	0.822960503	0.006608147	0.067875015	0.922442438	0.000127061	0.053332135	0.998099082	5.324074645	4	0.255631664	5.401128275	5	0.368909354	-0.01696073	0.070492037	0.821690126
24	lb4HGK	ebi-a-GCST90016932	Gut microbiota abundance (family Clostridiales vadin BB60 group id.11286) || id:ebi-a-GCST90016932	influenza	6	Inconsistent direction	MR Egger Weighted median Inverse variance weighted	-0.626296757	0.457232966	0.242621389	0.004630859	0.07810637	0.952721815	0.027201802	0.059619424	0.648204909	1.081203886	4	0.897242838	3.159280585	5	0.675444754	0.101970566	0.070736578	0.22287748
25	lb4HGK	ebi-a-GCST90016933	Gut microbiota abundance (family Coriobacteriaceae id.811) || id:ebi-a-GCST90016933	influenza	6	NA	MR Egger Weighted median Inverse variance weighted	0.293572411	0.353660908	0.453154468	0.04560586	0.056567755	0.420118001	0.043893294	0.045857111	0.338478783	1.428834948	4	0.8391682	1.935772073	5	0.85795893	-0.038887558	0.054617727	0.515792614
26	lb4HGK	ebi-a-GCST90016934	Gut microbiota abundance (family Defluviitaleaceae id.1924) || id:ebi-a-GCST90016934	influenza	6	Inconsistent direction	MR Egger Weighted median Inverse variance weighted	-0.116170199	0.779530015	0.88874468	0.055135438	0.086381203	0.523291101	0.005729753	0.09127899	0.949948167	9.385885522	4	0.0521456	9.444259292	5	0.092603187	0.019061739	0.120854067	0.88231517
27	lb4HGK	ebi-a-GCST90016935	Gut microbiota abundance (family Desulfovibrionaceae id.3169) || id:ebi-a-GCST90016935	influenza	6	Inconsistent direction	MR Egger Weighted median Inverse variance weighted	-0.793984297	0.383460447	0.107160115	0.065734759	0.074861613	0.379898324	0.030925227	0.062381748	0.620076741	3.14940124	4	0.533142062	7.856448734	5	0.16432649	0.128446414	0.059203543	0.095855907
28	lb4HGK	ebi-a-GCST90016936	Gut microbiota abundance (family Enterobacteriaceae id.3469) || id:ebi-a-GCST90016936	influenza	6	Inconsistent direction	MR Egger Weighted median Inverse variance weighted	-0.23783993	0.402725684	0.586557986	0.042326699	0.064217521	0.509822252	0.050636092	0.052354487	0.333455211	0.690446831	4	0.952501775	1.21236586	5	0.943685541	0.044927629	0.062188766	0.510003705
29	lb4HGK	ebi-a-GCST90016937	Gut microbiota abundance (family Erysipelotrichaceae id.2149) || id:ebi-a-GCST90016937	influenza	6	Inconsistent direction	MR Egger Weighted median Inverse variance weighted	0.156380359	0.415662716	0.725858022	-0.002718229	0.059143665	0.963342312	-0.061629921	0.04988364	0.216654289	5.629606381	4	0.228569692	6.023391645	5	0.303949461	-0.03394118	0.064166186	0.624826938
30	lb4HGK	ebi-a-GCST90016939	Gut microbiota abundance (family Family XIII id.1957) || id:ebi-a-GCST90016939	influenza	6	Inconsistent direction	MR Egger Weighted median Inverse variance weighted	-0.223759134	0.441363415	0.638845233	0.024102536	0.061935108	0.697159346	0.003120525	0.052944975	0.953000681	5.898891245	4	0.206827451	6.295252506	5	0.278540311	0.03537343	0.068231791	0.631516027
31	lb4HGK	ebi-a-GCST90016940	Gut microbiota abundance (family Lachnospiraceae id.1987) || id:ebi-a-GCST90016940	influenza	6	NA	MR Egger	0.274176672	0.375494074	0.505746908	0.140684204	0.059996118	0.019032773	0.109695386	0.045353208	0.015576475	4.616506545	4	0.328955454	4.841751319	5	0.435496939	-0.025606464	0.05796275	0.681484946
32	lb4HGK	ebi-a-GCST90016941	Gut microbiota abundance (family Lactobacillaceae id.1836) || id:ebi-a-GCST90016941	influenza	5	Inconsistent direction	MR Egger Weighted median Inverse variance weighted	0.082586449	0.622364759	0.902832841	0.006661143	0.093362421	0.943121465	-0.018398178	0.075322274	0.807029883	0.685106169	3	0.876701411	0.7118257	4	0.949862604	-0.015525064	0.094977119	0.880546705
33	lb4HGK	ebi-a-GCST90016942	Gut microbiota abundance (family Methanobacteriaceae id.121) || id:ebi-a-GCST90016942	influenza	5	NA	MR Egger Weighted median Inverse variance weighted	-1.265924611	1.235811396	0.38104873	-0.150983984	0.151841716	0.320051944	-0.075650323	0.148369299	0.610136553	5.961629387	3	0.113492035	7.832454896	4	0.097912017	0.183033913	0.188641301	0.403477027
34	lb4HGK	ebi-a-GCST90016943	Gut microbiota abundance (family Oxalobacteraceae id.2966) || id:ebi-a-GCST90016943	influenza	5	NA	MR Egger Weighted median Inverse variance weighted	-0.606102087	0.862852261	0.533002854	-0.016214104	0.1186561	0.89130913	-0.04675192	0.096750202	0.628937429	4.340219902	3	0.226992812	4.95725031	4	0.291712074	0.086183702	0.131967534	0.560297629
35	lb4HGK	ebi-a-GCST90016944	Gut microbiota abundance (family Pasteurellaceae id.3689) || id:ebi-a-GCST90016944	influenza	6	NA	MR Egger Weighted median Inverse variance weighted	0.230058169	0.529992922	0.686619672	0.081764372	0.084744621	0.334628667	0.089088332	0.063256784	0.159024457	4.765168806	4	0.312252111	4.850904953	5	0.434345782	-0.021955673	0.081841565	0.801757995
36	lb4HGK	ebi-a-GCST90016945	Gut microbiota abundance (family Peptococcaceae id.2024) || id:ebi-a-GCST90016945	influenza	6	NA	MR Egger Weighted median Inverse variance weighted	0.267452938	0.451630254	0.585573325	0.003796783	0.071951738	0.957916382	0.033987302	0.058648756	0.562247848	1.22860358	4	0.873367146	1.500414015	5	0.913022032	-0.036438843	0.069892651	0.629653685
37	lb4HGK	ebi-a-GCST90016946	Gut microbiota abundance (family Peptostreptococcaceae id.2042) || id:ebi-a-GCST90016946	influenza	6	NA	MR Egger Weighted median Inverse variance weighted	-0.199984896	0.378989549	0.625636843	-0.023034584	0.065568985	0.725361012	-0.043336172	0.048443126	0.37101253	4.104280438	4	0.392076948	4.282567029	5	0.509490903	0.024390058	0.058511605	0.698192772
38	lb4HGK	ebi-a-GCST90016947	Gut microbiota abundance (family Porphyromonadaceae id.943) || id:ebi-a-GCST90016947	influenza	6	Inconsistent direction	MR Egger Weighted median Inverse variance weighted	0.750261848	0.504935768	0.211505666	-0.112471045	0.066365321	0.090127384	-0.030081253	0.07429637	0.685564349	8.210121645	4	0.084177429	13.19624615	5	0.021607519	-0.121497628	0.077952678	0.194093127
39	lb4HGK	ebi-a-GCST90016948	Gut microbiota abundance (family Prevotellaceae id.960) || id:ebi-a-GCST90016948	influenza	6	Inconsistent direction	MR Egger Weighted median Inverse variance weighted	0.419228485	0.390418856	0.343376918	-0.092296294	0.061661566	0.13443998	-0.073640479	0.050647237	0.145949617	0.404562713	4	0.982101639	2.025522235	5	0.845602399	-0.076663016	0.060214324	0.271918404
40	lb4HGK	ebi-a-GCST90016949	Gut microbiota abundance (family Rhodospirillaceae id.2717) || id:ebi-a-GCST90016949	influenza	6	NA	MR Egger Weighted median Inverse variance weighted	0.425238491	0.504991484	0.447150188	0.071075905	0.085111957	0.403668623	0.080454199	0.06603161	0.223064611	3.786510521	4	0.435668779	4.260770467	5	0.512514275	-0.053916245	0.078290923	0.528896275
41	lb4HGK	ebi-a-GCST90016950	Gut microbiota abundance (family Rikenellaceae id.967) || id:ebi-a-GCST90016950	influenza	6	NA	MR Egger Weighted median Inverse variance weighted	-0.139041068	0.415718633	0.754834562	-0.09219443	0.059669865	0.12232807	-0.06707585	0.048450941	0.166233689	5.483984259	4	0.241140867	5.525773363	5	0.355128014	0.011210648	0.064212163	0.869884187
42	lb4HGK	ebi-a-GCST90016951	Gut microbiota abundance (family Ruminococcaceae id.2050) || id:ebi-a-GCST90016951	influenza	6	Inconsistent direction	MR Egger Weighted median Inverse variance weighted	-0.257903583	0.349573282	0.501595612	-0.009853052	0.060787594	0.871235099	0.007495216	0.045362088	0.868762298	3.821189882	4	0.43074568	4.407458549	5	0.492359807	0.041319726	0.053964615	0.486549541
43	lb4HGK	ebi-a-GCST90016952	Gut microbiota abundance (family Streptococcaceae id.1850) || id:ebi-a-GCST90016952	influenza	6	NA	MR Egger Weighted median	0.54383345	0.390665213	0.23630545	0.132952397	0.068426823	0.052017782	0.170840705	0.050317963	0.000685727	4.562499396	4	0.335200861	5.620065739	5	0.344959764	-0.05810975	0.060348518	0.390124598
44	lb4HGK	ebi-a-GCST90016953	Gut microbiota abundance (unknown family id.1000001214) || id:ebi-a-GCST90016953	influenza	5	NA	MR Egger Weighted median Inverse variance weighted	0.763106855	0.683710878	0.345714661	0.033959409	0.110898515	0.759436694	0.049012892	0.083026152	0.554968912	2.652603066	3	0.448342088	3.759781699	4	0.439490817	-0.10999952	0.104539867	0.369965938
45	lb4HGK	ebi-a-GCST90016954	Gut microbiota abundance (unknown family id.1000005471) || id:ebi-a-GCST90016954	influenza	6	NA	MR Egger Weighted median Inverse variance weighted	-1.278096195	0.462017654	0.050520297	-0.111525199	0.087384125	0.201862267	-0.063069769	0.078646778	0.422589344	1.526729372	4	0.821896381	8.561765386	5	0.127873218	0.189555161	0.07146649	0.056841321
46	lb4HGK	ebi-a-GCST90016955	Gut microbiota abundance (unknown family id.1000006161) || id:ebi-a-GCST90016955	influenza	5	Inconsistent direction	MR Egger Weighted median Inverse variance weighted	-0.162112109	0.724982379	0.837423798	0.12028223	0.10803478	0.265551355	0.105593637	0.08814437	0.230931669	0.336981378	3	0.952929623	0.475378852	4	0.975853164	0.041308561	0.111039114	0.734603679
47	lb4HGK	ebi-a-GCST90016956	Gut microbiota abundance (family Veillonellaceae id.2172) || id:ebi-a-GCST90016956	influenza	6	Inconsistent direction	MR Egger Weighted median Inverse variance weighted	-0.050745632	0.43827115	0.913402245	0.017950714	0.062770464	0.774898117	-0.033139182	0.050925411	0.51521459	5.502688593	4	0.239493251	5.50494679	5	0.357403752	0.002741152	0.067656531	0.969623605
48	lb4HGK	ebi-a-GCST90016957	Gut microbiota abundance (family Verrucomicrobiaceae id.4036) || id:ebi-a-GCST90016957	influenza	6	Inconsistent direction	MR Egger Weighted median Inverse variance weighted	-0.00398223	0.429859529	0.993052104	0.038107376	0.069489161	0.583422022	0.063414037	0.055756074	0.255393004	2.645888633	4	0.618716051	2.670891358	5	0.750566748	0.010510584	0.066471147	0.882021832
49	lb4HGK	ebi-a-GCST90016958	Gut microbiota abundance (family Victivallaceae id.2255) || id:ebi-a-GCST90016958	influenza	5	Inconsistent direction	MR Egger Weighted median Inverse variance weighted	0.202585545	0.8439503	0.825763253	-0.095045298	0.126442932	0.452240307	-0.082433692	0.102697134	0.422155456	0.333664731	3	0.95357755	0.449434062	4	0.978233183	-0.043880123	0.128964765	0.756100367
50	lb4HGK	ebi-a-GCST90016959	Gut microbiota abundance (genus Actinomyces id.423) || id:ebi-a-GCST90016959	influenza	5	NA	MR Egger Weighted median Inverse variance weighted	0.513365729	0.588920995	0.447519517	0.083843349	0.087683139	0.338966982	0.095859509	0.071259476	0.178554943	0.836616066	3	0.840690379	1.346671461	4	0.853408752	-0.064367871	0.090128153	0.526667736
51	lb4HGK	ebi-a-GCST90016960	Gut microbiota abundance (genus Adlercreutzia id.812) || id:ebi-a-GCST90016960	influenza	6	NA	MR Egger Weighted median	0.958288666	0.510885475	0.133939005	0.114272183	0.082152142	0.164230768	0.152250301	0.072628461	0.036056492	3.491731809	4	0.479136654	6.023429923	5	0.303945758	-0.1258189	0.079075132	0.186790801
52	lb4HGK	ebi-a-GCST90016961	Gut microbiota abundance (genus Akkermansia id.4037) || id:ebi-a-GCST90016961	influenza	6	Inconsistent direction	MR Egger Weighted median Inverse variance weighted	-0.007507152	0.429866323	0.986902891	0.039294766	0.068885605	0.568382638	0.064468543	0.055757393	0.247585823	2.678043092	4	0.61306222	2.706558118	5	0.745115221	0.011224782	0.06647235	0.874098834
53	lb4HGK	ebi-a-GCST90016962	Gut microbiota abundance (genus Alistipes id.968) || id:ebi-a-GCST90016962	influenza	6	NA	MR Egger Weighted median Inverse variance weighted	-0.129192736	0.356050521	0.735078201	-0.054317319	0.056022781	0.332267003	-0.057724888	0.046223318	0.21172867	3.823613232	4	0.430403173	3.864593998	5	0.569071321	0.011133957	0.054999594	0.84945466
54	lb4HGK	ebi-a-GCST90016965	Gut microbiota abundance (genus Anaerofilum id.2053) || id:ebi-a-GCST90016965	influenza	5	NA	MR Egger Weighted median Inverse variance weighted	-0.612673353	0.883668687	0.537960083	-0.092311411	0.117870052	0.433531658	-0.053876874	0.09869125	0.585125481	4.565055604	3	0.206560363	5.182591726	4	0.269070255	0.086130907	0.13520422	0.569382371
55	lb4HGK	ebi-a-GCST90016966	Gut microbiota abundance (genus Anaerostipes id.1991) || id:ebi-a-GCST90016966	influenza	6	NA	MR Egger	0.102587704	0.36709354	0.793747215	0.131365143	0.063134103	0.03745845	0.133340624	0.047354874	0.004865988	2.574735384	4	0.6313051	2.581872243	5	0.764117607	0.004782602	0.056612288	0.936734083
56	lb4HGK	ebi-a-GCST90016967	Gut microbiota abundance (genus Anaerotruncus id.2054) || id:ebi-a-GCST90016967	influenza	6	NA	MR Egger Weighted median	-0.215874023	0.429356234	0.641536214	-0.0902527	0.068441119	0.187272377	-0.164659815	0.049890896	0.000965478	5.481802024	4	0.241333733	5.501634383	5	0.357766698	0.007978192	0.06632068	0.910048084
57	lb4HGK	ebi-a-GCST90016968	Gut microbiota abundance (genus Bacteroides id.918) || id:ebi-a-GCST90016968	influenza	6	Inconsistent direction	MR Egger Weighted median Inverse variance weighted	0.312875978	0.491040749	0.558657116	-0.034573722	0.061992502	0.577043703	-0.004435181	0.059932609	0.941008149	7.874787133	4	0.096274096	8.710943293	5	0.121164133	-0.049400369	0.075801171	0.550137968
58	lb4HGK	ebi-a-GCST90016969	Gut microbiota abundance (genus Barnesiella id.944) || id:ebi-a-GCST90016969	influenza	6	Inconsistent direction	MR Egger Weighted median Inverse variance weighted	0.193073607	0.57716181	0.754790504	0.045216526	0.07756567	0.55993027	-0.001930954	0.06802833	0.977355438	8.657069445	4	0.070266619	8.908372019	5	0.112775178	-0.030417178	0.089263911	0.750432827
59	lb4HGK	ebi-a-GCST90016970	Gut microbiota abundance (genus Bifidobacterium id.436) || id:ebi-a-GCST90016970	influenza	6	Inconsistent direction	MR Egger Weighted median Inverse variance weighted	-0.23244143	0.395707102	0.588487771	0.077651615	0.066583088	0.243518915	0.090560527	0.050629693	0.073665703	3.554487313	4	0.469641937	4.231865314	5	0.516538717	0.050147791	0.060930714	0.456727399
60	lb4HGK	ebi-a-GCST90016971	Gut microbiota abundance (genus Bilophila id.3170) || id:ebi-a-GCST90016971	influenza	6	Inconsistent direction	MR Egger Weighted median Inverse variance weighted	-0.252994061	0.501681652	0.640567143	0.047383516	0.070589408	0.502057891	0.082043744	0.06136329	0.181217184	5.83551751	4	0.21177328	6.497287626	5	0.260790307	0.05215103	0.077431737	0.537536033
61	lb4HGK	ebi-a-GCST90016973	Gut microbiota abundance (genus Butyricicoccus id.2055) || id:ebi-a-GCST90016973	influenza	6	NA	MR Egger Weighted median Inverse variance weighted	0.073380994	0.359644766	0.848284822	0.044526068	0.059109547	0.451281393	0.051333078	0.046619485	0.27084975	1.108883323	4	0.892860219	1.112705819	5	0.952972867	-0.003434432	0.055549652	0.953667134
62	lb4HGK	ebi-a-GCST90016974	Gut microbiota abundance (genus Butyricimonas id.945) || id:ebi-a-GCST90016974	influenza	6	Inconsistent direction	MR Egger Weighted median Inverse variance weighted	0.331994083	0.452247186	0.503598401	-0.03800451	0.073742619	0.606296612	-0.015036915	0.058692474	0.797797685	1.564583603	4	0.815142987	2.163493938	5	0.826091218	-0.054075917	0.069875188	0.482189661
63	lb4HGK	ebi-a-GCST90016975	Gut microbiota abundance (genus Butyrivibrio id.1993) || id:ebi-a-GCST90016975	influenza	5	NA	MR Egger Weighted median Inverse variance weighted	0.279062186	0.875683168	0.770867944	0.14648112	0.133977361	0.274250076	0.08615094	0.106499242	0.418552667	1.77801188	3	0.619731446	1.827271692	4	0.767489232	-0.029762174	0.134096758	0.838606691
64	lb4HGK	ebi-a-GCST90016976	Gut microbiota abundance (genus Candidatus Soleaferrea id.11350) || id:ebi-a-GCST90016976	influenza	5	Inconsistent direction	MR Egger Weighted median Inverse variance weighted	-0.930993886	0.657363042	0.251675801	0.019411116	0.109590428	0.859410843	0.021981366	0.086439517	0.799265619	2.589621162	3	0.459311997	4.72247052	4	0.316976793	0.146757755	0.100489565	0.240300325
65	lb4HGK	ebi-a-GCST90016978	Gut microbiota abundance (genus Christensenellaceae R 7group id.11283) || id:ebi-a-GCST90016978	influenza	6	NA	MR Egger Weighted median Inverse variance weighted	-0.607534305	0.553628132	0.334104246	-0.113742898	0.073056546	0.119490452	-0.015370871	0.073001033	0.83323305	9.039891004	4	0.060110093	11.66969902	5	0.039604948	0.092277251	0.08554295	0.341418006
66	lb4HGK	ebi-a-GCST90016979	Gut microbiota abundance (genus Clostridium innocuum group id.14397) || id:ebi-a-GCST90016979	influenza	5	Inconsistent direction	MR Egger Weighted median Inverse variance weighted	-0.311110006	0.805114408	0.724965161	0.143890545	0.123619338	0.244431766	0.154057869	0.097303179	0.113358381	1.379217772	3	0.71041335	1.717979571	4	0.78744908	0.071540117	0.122914305	0.601397882
67	lb4HGK	ebi-a-GCST90016980	Gut microbiota abundance (genus Clostridium sensustricto1 id.1873) || id:ebi-a-GCST90016980	influenza	6	Inconsistent direction	MR Egger Weighted median Inverse variance weighted	0.123724307	0.458366178	0.800571797	0.031936859	0.065966021	0.628285771	-0.009209174	0.053773869	0.864021358	5.329985052	4	0.255083017	5.44398038	5	0.364127744	-0.020714972	0.070822921	0.78445669
68	lb4HGK	ebi-a-GCST90016981	Gut microbiota abundance (genus Collinsella id.815) || id:ebi-a-GCST90016981	influenza	6	NA	MR Egger Weighted median Inverse variance weighted	0.706617917	0.389508922	0.143855796	0.098347357	0.067142706	0.142988815	0.053675171	0.050629674	0.289075262	0.875580164	4	0.928037802	3.73393258	5	0.588322487	-0.10179286	0.060208725	0.166163034
69	lb4HGK	ebi-a-GCST90016982	Gut microbiota abundance (genus Coprobacter id.949) || id:ebi-a-GCST90016982	influenza	5	NA	MR Egger Weighted median Inverse variance weighted	0.164110925	0.645929111	0.815860443	0.147299023	0.098850715	0.136193762	0.097026779	0.076611673	0.205343024	3.14294289	3	0.370106936	3.1544121	4	0.532325484	-0.010332852	0.098755445	0.923271932
70	lb4HGK	ebi-a-GCST90016983	Gut microbiota abundance (genus Coprococcus1 id.11301) || id:ebi-a-GCST90016983	influenza	6	Inconsistent direction	MR Egger	-0.165710791	0.394876452	0.696298558	0.184960725	0.061588453	0.002671813	0.125139429	0.048757879	0.010271645	4.665042723	4	0.323423659	5.308540467	5	0.379396892	0.045286632	0.06096693	0.498853698
71	lb4HGK	ebi-a-GCST90016984	Gut microbiota abundance (genus Coprococcus2 id.11302) || id:ebi-a-GCST90016984	influenza	6	NA	MR Egger Weighted median Inverse variance weighted	-0.727463532	0.441599369	0.174833877	-0.039165626	0.075794062	0.605339495	-0.009510502	0.058242305	0.870288533	2.474306687	4	0.649242413	5.162829478	5	0.396333378	0.11188026	0.068233336	0.176416781
72	lb4HGK	ebi-a-GCST90016985	Gut microbiota abundance (genus Coprococcus3 id.11303) || id:ebi-a-GCST90016985	influenza	6	NA	MR Egger Weighted median Inverse variance weighted	0.376755503	0.375570845	0.372548888	0.014800345	0.065209483	0.820450074	0.046418679	0.048660851	0.340122888	3.423184807	4	0.489653962	4.210017985	5	0.519591773	-0.051444107	0.057995501	0.425174444
73	lb4HGK	ebi-a-GCST90016986	Gut microbiota abundance (genus Defluviitaleaceae UCG011 id.11287) || id:ebi-a-GCST90016986	influenza	6	Inconsistent direction	MR Egger Weighted median Inverse variance weighted	-0.111615181	0.781680744	0.893360935	0.034539436	0.088261008	0.695551183	0.002676685	0.091509194	0.976664843	9.41990283	4	0.051419341	9.471120717	5	0.091685097	0.017872528	0.121190443	0.889892264
74	lb4HGK	ebi-a-GCST90016987	Gut microbiota abundance (genus Desulfovibrio id.3173) || id:ebi-a-GCST90016987	influenza	6	Inconsistent direction	MR Egger Weighted median Inverse variance weighted	-1.315504244	0.48608763	0.053742009	0.024931944	0.094740499	0.792426981	-0.017995623	0.088673169	0.839179371	2.541508103	4	0.637218866	9.789808057	5	0.081414783	0.202445756	0.075195283	0.054529686
75	lb4HGK	ebi-a-GCST90016988	Gut microbiota abundance (genus Dialister id.2183) || id:ebi-a-GCST90016988	influenza	6	NA	MR Egger Weighted median Inverse variance weighted	-0.102104609	0.599581296	0.873045917	-0.03224962	0.077005442	0.675364768	-0.041534465	0.069877777	0.55225309	7.814555128	4	0.098612402	7.83483582	5	0.165576133	0.00943869	0.092638707	0.923749481
76	lb4HGK	ebi-a-GCST90016989	Gut microbiota abundance (genus Dorea id.1997) || id:ebi-a-GCST90016989	influenza	6	Inconsistent direction	MR Egger Weighted median Inverse variance weighted	-0.14360093	0.408628658	0.743002201	0.056363189	0.06461746	0.383066864	0.082426203	0.049198526	0.093859789	5.26333029	4	0.261329325	5.672805459	5	0.339368877	0.035192514	0.063086556	0.606695512
77	lb4HGK	ebi-a-GCST90016990	Gut microbiota abundance (genus Eggerthella id.819) || id:ebi-a-GCST90016990	influenza	5	Inconsistent direction	MR Egger Weighted median Inverse variance weighted	-0.740923107	0.719866327	0.379083062	0.153245409	0.110626162	0.165974608	0.146966729	0.086789431	0.09038482	0.719658438	3	0.868570633	2.263395982	4	0.687441083	0.136513306	0.109872309	0.302331822
78	lb4HGK	ebi-a-GCST90016991	Gut microbiota abundance (genus Eisenbergiella id.11304) || id:ebi-a-GCST90016991	influenza	5	Inconsistent direction	MR Egger Weighted median Inverse variance weighted	0.39911607	0.687861381	0.602469824	-0.046255831	0.105693531	0.661646488	-0.09709315	0.083283076	0.243686869	1.927669282	3	0.587554082	2.455799917	4	0.652567603	-0.076411184	0.105144425	0.519965993
79	lb4HGK	ebi-a-GCST90016992	Gut microbiota abundance (genus Enterorhabdus id.820) || id:ebi-a-GCST90016992	influenza	5	Inconsistent direction	MR Egger Weighted median Inverse variance weighted	-0.69058001	0.588903296	0.325576026	0.093788103	0.089081787	0.292418268	0.056917443	0.071188634	0.423983206	0.13897552	3	0.986781219	1.774001082	4	0.777235421	0.115195081	0.090088978	0.290956008
80	lb4HGK	ebi-a-GCST90016993	Gut microbiota abundance (genus Erysipelatoclostridium id.11381) || id:ebi-a-GCST90016993	influenza	6	NA	MR Egger Weighted median Inverse variance weighted	0.086455391	0.471564308	0.863451387	0.092304621	0.073520964	0.209301993	0.080730091	0.061204309	0.187160329	1.176337553	4	0.881978908	1.176487484	5	0.947113086	-0.000893006	0.072930268	0.990816799
81	lb4HGK	ebi-a-GCST90016995	Gut microbiota abundance (genus Escherichia Shigella id.3504) || id:ebi-a-GCST90016995	influenza	6	Inconsistent direction	MR Egger Weighted median Inverse variance weighted	-0.222190507	0.428170422	0.63119751	0.054157551	0.069195573	0.433818785	0.056584995	0.055610596	0.308905253	1.03286933	4	0.904771638	1.464055049	5	0.917180205	0.043423362	0.066128894	0.547265796
82	lb4HGK	ebi-a-GCST90016996	Gut microbiota abundance (genus Eubacterium brachy group id.11296) || id:ebi-a-GCST90016996	influenza	5	NA	MR Egger Weighted median Inverse variance weighted	1.240326984	1.281322075	0.404444521	0.057506719	0.148385759	0.698349985	0.152042793	0.149647264	0.309625657	7.342079585	3	0.061758002	9.133765338	4	0.057841577	-0.167632383	0.195918711	0.455102797
83	lb4HGK	ebi-a-GCST90016997	Gut microbiota abundance (genus Eubacterium coprostanoligenes group id.11375) || id:ebi-a-GCST90016997	influenza	6	NA	MR Egger Weighted median Inverse variance weighted	-0.64947168	0.415703995	0.193239981	-0.061134398	0.062860632	0.330782618	-0.016303286	0.060857582	0.788782118	5.392953531	4	0.249300415	8.574343527	5	0.127294856	0.098623769	0.064203171	0.199313213
84	lb4HGK	ebi-a-GCST90016998	Gut microbiota abundance (genus Eubacterium eligens group id.14372) || id:ebi-a-GCST90016998	influenza	6	Inconsistent direction	MR Egger Weighted median Inverse variance weighted	0.842357097	0.468172084	0.146366618	-0.027438582	0.074808617	0.713780358	0.00217498	0.073030615	0.976241105	5.718510339	4	0.221179439	10.40106518	5	0.064636828	-0.130727263	0.07223309	0.144581329
85	lb4HGK	ebi-a-GCST90016999	Gut microbiota abundance (genus Eubacterium fissicatena group id.14373) || id:ebi-a-GCST90016999	influenza	5	NA	MR Egger Weighted median Inverse variance weighted	1.0237112	0.845473085	0.312653839	0.046498744	0.124941078	0.709769719	0.086106926	0.102551808	0.40110848	0.646111616	3	0.885799688	1.89428989	4	0.755193874	-0.144195312	0.129066291	0.345313406
86	lb4HGK	ebi-a-GCST90017000	Gut microbiota abundance (genus Eubacterium hallii group id.11338) || id:ebi-a-GCST90017000	influenza	6	Inconsistent direction	MR Egger Weighted median Inverse variance weighted	-0.140361794	0.371027349	0.724424169	0.054322297	0.062851881	0.387428208	0.086638838	0.0477691	0.069723856	1.958597155	4	0.74337396	2.339225848	5	0.800488841	0.035290555	0.057201541	0.570651876
87	lb4HGK	ebi-a-GCST90017001	Gut microbiota abundance (genus Eubacterium nodatum group id.11297) || id:ebi-a-GCST90017001	influenza	5	Inconsistent direction	MR Egger Weighted median Inverse variance weighted	1.451558382	1.700991065	0.456178224	-0.047324651	0.181838642	0.794666082	0.182361056	0.194439256	0.348305112	10.97778201	3	0.011846625	13.04535985	4	0.011056271	-0.195792151	0.260471984	0.506838285
88	lb4HGK	ebi-a-GCST90017002	Gut microbiota abundance (genus Eubacterium oxidoreducens group id.11339) || id:ebi-a-GCST90017002	influenza	5	NA	MR Egger Weighted median Inverse variance weighted	1.636580375	0.722566231	0.108428586	0.084894085	0.115902598	0.46388749	0.034976581	0.101453194	0.730277932	0.49315054	3	0.920393611	5.477999386	4	0.241670131	-0.245717341	0.110055008	0.111718307
89	lb4HGK	ebi-a-GCST90017003	Gut microbiota abundance (genus Eubacterium rectale group id.14374) || id:ebi-a-GCST90017003	influenza	6	NA	MR Egger Weighted median Inverse variance weighted	0.461550228	0.359608167	0.268633782	0.059267856	0.057543213	0.303023488	0.054780606	0.046567622	0.239448326	1.630664868	4	0.803270449	2.931979762	5	0.710471855	-0.063320172	0.0555074	0.317634789
90	lb4HGK	ebi-a-GCST90017004	Gut microbiota abundance (genus Eubacterium ruminantium group id.11340) || id:ebi-a-GCST90017004	influenza	5	NA	MR Egger Weighted median Inverse variance weighted	-0.288854963	0.599733389	0.663013159	-0.060848797	0.090117411	0.499537989	-0.063728887	0.072627661	0.380229214	2.508571626	3	0.47374399	2.651576659	4	0.617714266	0.034578533	0.091438882	0.730484154
91	lb4HGK	ebi-a-GCST90017005	Gut microbiota abundance (genus Eubacterium ventriosum group id.11341) || id:ebi-a-GCST90017005	influenza	6	NA	MR Egger Weighted median Inverse variance weighted	0.016786257	0.383008395	0.967142608	0.00929806	0.06273379	0.882173459	0.03672401	0.049522122	0.458349258	1.749387483	4	0.781727993	1.752143347	5	0.882266207	0.003104517	0.059137808	0.960650349
92	lb4HGK	ebi-a-GCST90017006	Gut microbiota abundance (genus Eubacterium xylanophilum group id.14375) || id:ebi-a-GCST90017006	influenza	6	Inconsistent direction	MR Egger Weighted median Inverse variance weighted	-0.123107941	0.417965938	0.782998285	0.037213235	0.069619373	0.592978963	0.04657131	0.052700608	0.376860409	4.24425172	4	0.373958023	4.422122851	5	0.490370254	0.026482427	0.064680836	0.703198342
93	lb4HGK	ebi-a-GCST90017007	Gut microbiota abundance (genus Faecalibacterium id.2057) || id:ebi-a-GCST90017007	influenza	6	NA	MR Egger Weighted median Inverse variance weighted	0.340071506	0.351671142	0.388296501	0.066735339	0.055199141	0.226665787	0.057187235	0.045631244	0.210115708	0.16105623	4	0.996926535	0.819196368	5	0.975792814	-0.044043476	0.05429032	0.462729128
94	lb4HGK	ebi-a-GCST90017008	Gut microbiota abundance (genus Family XIII AD3011 group id.11293) || id:ebi-a-GCST90017008	influenza	6	NA	MR Egger Weighted median Inverse variance weighted	-0.877751664	0.514452012	0.163167721	-0.011733509	0.074289604	0.874501858	-0.006730775	0.078089696	0.931313103	6.68543876	4	0.153474839	11.55773235	5	0.041377001	0.135656467	0.079452715	0.162938803
95	lb4HGK	ebi-a-GCST90017009	Gut microbiota abundance (genus Family XIII UCG001 id.11294) || id:ebi-a-GCST90017009	influenza	6	Inconsistent direction	MR Egger Weighted median Inverse variance weighted	0.023677829	0.412208357	0.956948531	-0.000973287	0.067168419	0.988438861	0.020312834	0.053615405	0.704790417	1.902230858	4	0.753735171	1.902298645	5	0.862492012	-0.000525509	0.063827481	0.993825129
96	lb4HGK	ebi-a-GCST90017010	Gut microbiota abundance (genus Flavonifractor id.2059) || id:ebi-a-GCST90017010	influenza	6	Inconsistent direction	MR Egger Weighted median Inverse variance weighted	0.267435165	0.467899837	0.598201059	-0.025010203	0.077639359	0.747351903	0.011128382	0.059022751	0.850450275	4.21519798	4	0.377664671	4.536798367	5	0.474975091	-0.039877451	0.072185189	0.610067296
97	lb4HGK	ebi-a-GCST90017011	Gut microbiota abundance (genus Fusicatenibacter id.11305) || id:ebi-a-GCST90017011	influenza	6	NA	MR Egger Weighted median Inverse variance weighted	0.249048586	0.411488447	0.577679574	0.049276599	0.063201304	0.435581064	0.054739371	0.049093753	0.264851849	5.28402556	4	0.259376063	5.583632189	5	0.348862431	-0.030262762	0.063545574	0.658751724
98	lb4HGK	ebi-a-GCST90017012	Gut microbiota abundance (genus Gordonibacter id.821) || id:ebi-a-GCST90017012	influenza	5	NA	MR Egger Weighted median Inverse variance weighted	0.378974213	0.84163032	0.683054409	0.133010883	0.130147479	0.30678032	0.168387414	0.101549433	0.097280793	1.324868853	3	0.723236363	1.388400283	4	0.846208577	-0.032394226	0.128520762	0.817280508
99	lb4HGK	ebi-a-GCST90017013	Gut microbiota abundance (genus Haemophilus id.3698) || id:ebi-a-GCST90017013	influenza	6	NA	MR Egger Weighted median Inverse variance weighted	0.44049643	0.52450977	0.44827127	0.087039894	0.082798619	0.293155731	0.109881689	0.064188421	0.086922188	4.537756659	4	0.338093964	4.996278931	5	0.416334481	-0.051501619	0.081008627	0.559490556
100	lb4HGK	ebi-a-GCST90017014	Gut microbiota abundance (genus Holdemanella id.11393) || id:ebi-a-GCST90017014	influenza	6	Inconsistent direction	MR Egger Weighted median Inverse variance weighted	0.679340197	0.529565629	0.268841473	-0.066671597	0.089438019	0.45599955	-0.064086497	0.069423323	0.355941374	0.635846365	4	0.958998247	2.641081598	5	0.755113932	-0.116053832	0.081955258	0.229696758
101	lb4HGK	ebi-a-GCST90017015	Gut microbiota abundance (genus Holdemania id.2157) || id:ebi-a-GCST90017015	influenza	6	Inconsistent direction	MR Egger Weighted median Inverse variance weighted	-0.247283465	0.480793077	0.634136854	0.004729341	0.081641131	0.953805653	-0.016658458	0.063101659	0.791784556	3.581443186	4	0.465603253	3.815565272	5	0.576263876	0.036067207	0.074540332	0.653780575
102	lb4HGK	ebi-a-GCST90017016	Gut microbiota abundance (genus Howardella id.2000) || id:ebi-a-GCST90017016	influenza	5	Inconsistent direction	MR Egger Weighted median Inverse variance weighted	-0.288918028	0.847414236	0.755628979	0.168249018	0.130427295	0.197056496	0.095464516	0.102618239	0.352221995	2.489170409	3	0.477251413	2.697980522	4	0.609568042	0.059114951	0.129366424	0.678759471
103	lb4HGK	ebi-a-GCST90017017	Gut microbiota abundance (genus Hungatella id.11306) || id:ebi-a-GCST90017017	influenza	5	Inconsistent direction	MR Egger Weighted median Inverse variance weighted	-0.951902263	0.81128754	0.32534503	0.017813712	0.127170647	0.888598971	0.006264325	0.098175557	0.949123603	0.382116487	3	0.943911522	1.797712169	4	0.7729009	0.147266412	0.123775329	0.319708235
104	lb4HGK	ebi-a-GCST90017018	Gut microbiota abundance (genus Intestinibacter id.11345) || id:ebi-a-GCST90017018	influenza	6	Inconsistent direction	MR Egger Weighted median Inverse variance weighted	0.110779598	0.42534178	0.807375887	-0.029087589	0.068238168	0.669914266	-0.036255991	0.055025898	0.509966669	2.165475996	4	0.705354599	2.287010282	5	0.808172809	-0.022926088	0.065762838	0.744952355
105	lb4HGK	ebi-a-GCST90017019	Gut microbiota abundance (genus Intestinimonas id.2062) || id:ebi-a-GCST90017019	influenza	6	NA	MR Egger Weighted median Inverse variance weighted	0.871565312	0.436374712	0.1164769	0.027523732	0.079034732	0.72765352	0.026397553	0.05945595	0.65705339	1.823940308	4	0.768099537	5.637901261	5	0.343061304	-0.131374383	0.067270177	0.122543507
106	lb4HGK	ebi-a-GCST90017020	Gut microbiota abundance (genus Lachnoclostridium id.11308) || id:ebi-a-GCST90017020	influenza	6	NA	MR Egger Weighted median Inverse variance weighted	0.28539175	0.353864636	0.465172879	0.059365423	0.059857804	0.321307704	0.05747628	0.045866862	0.210165227	3.239167835	4	0.518627997	3.661089341	5	0.599164958	-0.035475762	0.054615499	0.551394824
107	lb4HGK	ebi-a-GCST90017021	Gut microbiota abundance (genus Lachnospiraceae FCS020 group id.11314) || id:ebi-a-GCST90017021	influenza	6	Inconsistent direction	MR Egger Weighted median Inverse variance weighted	-0.618396577	0.40102809	0.197927952	0.04637249	0.072200661	0.520696347	0.050348128	0.051799866	0.331063436	1.989456305	4	0.737698278	4.817448103	5	0.438563028	0.104219651	0.061974145	0.167926851
108	lb4HGK	ebi-a-GCST90017022	Gut microbiota abundance (genus Lachnospiraceae NC2004 group id.11316) || id:ebi-a-GCST90017022	influenza	5	NA	MR Egger Weighted median Inverse variance weighted	0.445015404	0.668530619	0.553234794	0.026301743	0.095837682	0.783746109	0.001727341	0.080191882	0.982814818	1.589063588	3	0.661872112	2.035154879	4	0.729292834	-0.067948336	0.101734194	0.551986519
109	lb4HGK	ebi-a-GCST90017023	Gut microbiota abundance (genus Lachnospiraceae ND3007 group id.11317) || id:ebi-a-GCST90017023	influenza	6	NA	MR Egger Weighted median Inverse variance weighted	0.609548034	0.38274362	0.186473189	0.07580085	0.062387256	0.224364051	0.083790633	0.049505356	0.090539839	1.769096187	4	0.778131271	3.688127024	5	0.595131826	-0.081837546	0.059076073	0.238206773
110	lb4HGK	ebi-a-GCST90017024	Gut microbiota abundance (genus Lachnospiraceae NK4A136 group id.11319) || id:ebi-a-GCST90017024	influenza	6	Inconsistent direction	MR Egger Weighted median Inverse variance weighted	0.300123013	0.360094572	0.45146311	0.019241876	0.060960377	0.752271505	-0.00090594	0.046715401	0.984527795	3.208048699	4	0.523631925	3.918860806	5	0.56115626	-0.046882801	0.055607855	0.446638661
111	lb4HGK	ebi-a-GCST90017025	Gut microbiota abundance (genus Lachnospiraceae UCG001 id.11321) || id:ebi-a-GCST90017025	influenza	6	Inconsistent direction	MR Egger Weighted median Inverse variance weighted	0.415452271	0.462005986	0.419367157	-0.065174488	0.078817447	0.408291294	0.006134438	0.060101903	0.918703263	3.219435419	4	0.521797524	4.017868748	5	0.546846166	-0.063886361	0.071497165	0.42206503
112	lb4HGK	ebi-a-GCST90017026	Gut microbiota abundance (genus Lachnospiraceae UCG004 id.11324) || id:ebi-a-GCST90017026	influenza	6	NA	MR Egger Weighted median Inverse variance weighted	-0.107904919	0.532653711	0.849350256	-0.071450771	0.068643958	0.297926866	-0.055756694	0.061567912	0.365140793	7.153697506	4	0.127985534	7.171129858	5	0.208221107	0.008105204	0.082095858	0.926103579
113	lb4HGK	ebi-a-GCST90017027	Gut microbiota abundance (genus Lachnospiraceae UCG008 id.11328) || id:ebi-a-GCST90017027	influenza	5	NA	MR Egger Weighted median Inverse variance weighted	0.803815911	0.619197089	0.285021984	0.157946555	0.094323238	0.094027602	0.102313138	0.07462907	0.170388809	1.595840118	3	0.660333413	2.898274886	4	0.574990624	-0.107974829	0.094611632	0.336617126
114	lb4HGK	ebi-a-GCST90017028	Gut microbiota abundance (genus Lachnospiraceae UCG010 id.11330) || id:ebi-a-GCST90017028	influenza	6	NA	MR Egger Weighted median Inverse variance weighted	0.21305755	0.49960331	0.691726399	0.045992784	0.07646922	0.54753707	0.045888927	0.058552532	0.43320306	5.817264548	4	0.213217019	5.982852626	5	0.307891011	-0.026003133	0.07706205	0.752755654
115	lb4HGK	ebi-a-GCST90017030	Gut microbiota abundance (genus Lactobacillus id.1837) || id:ebi-a-GCST90017030	influenza	5	Inconsistent direction	MR Egger Weighted median Inverse variance weighted	0.259715593	0.626633081	0.706388754	-0.012263614	0.093934691	0.896127591	-0.037198635	0.075844143	0.623807338	0.746875422	3	0.862126831	0.974723076	4	0.913604269	-0.045646724	0.095628497	0.665743332
116	lb4HGK	ebi-a-GCST90017031	Gut microbiota abundance (genus Lactococcus id.1851) || id:ebi-a-GCST90017031	influenza	5	Inconsistent direction	MR Egger Weighted median	-1.442646984	0.82490997	0.178631876	0.247292883	0.146457808	0.091316764	0.283518551	0.122945442	0.021107741	1.626298311	3	0.653441664	6.07011225	4	0.193973076	0.265389541	0.125894243	0.125601383
117	lb4HGK	ebi-a-GCST90017032	Gut microbiota abundance (genus Marvinbryantia id.2005) || id:ebi-a-GCST90017032	influenza	6	Inconsistent direction	MR Egger Weighted median Inverse variance weighted	-0.610984299	0.431099047	0.229368933	0.059714703	0.069890965	0.39288449	0.061822619	0.055519898	0.265484373	1.136636753	4	0.888416665	3.613433742	5	0.606297411	0.104869325	0.066635133	0.190649646
118	lb4HGK	ebi-a-GCST90017033	Gut microbiota abundance (genus Methanobrevibacter id.123) || id:ebi-a-GCST90017033	influenza	5	NA	MR Egger Weighted median Inverse variance weighted	-1.218959923	1.216876718	0.390294948	-0.164105709	0.146579535	0.262898036	-0.091879251	0.144563472	0.525061036	5.659182858	3	0.129421725	7.301398567	4	0.120792426	0.173329166	0.185768803	0.419628065
119	lb4HGK	ebi-a-GCST90017034	Gut microbiota abundance (genus Odoribacter id.952) || id:ebi-a-GCST90017034	influenza	6	Inconsistent direction	MR Egger Weighted median Inverse variance weighted	0.073098136	0.452305237	0.879445752	-0.04600032	0.062488591	0.461645812	-0.037674139	0.053045692	0.477567401	5.448227044	4	0.244317986	5.531329082	5	0.354522762	-0.017273942	0.069933172	0.817062831
120	lb4HGK	ebi-a-GCST90017035	Gut microbiota abundance (genus Olsenella id.822) || id:ebi-a-GCST90017035	influenza	5	Inconsistent direction	MR Egger Weighted median Inverse variance weighted	-0.421200808	0.828769396	0.646309605	0.007207534	0.119425973	0.951875702	0.007767498	0.100348221	0.938301017	0.148751117	3	0.985404762	0.42064357	4	0.980752129	0.066194656	0.126947559	0.638112304
121	lb4HGK	ebi-a-GCST90017036	Gut microbiota abundance (genus Oscillibacter id.2063) || id:ebi-a-GCST90017036	influenza	5	Inconsistent direction	MR Egger Weighted median Inverse variance weighted	0.102629057	0.551428335	0.864228235	-0.110440978	0.080119001	0.168060774	-0.09966499	0.066562969	0.134314215	0.076942176	3	0.99445294	0.213514493	4	0.994691235	-0.031140546	0.084264546	0.736257826
122	lb4HGK	ebi-a-GCST90017037	Gut microbiota abundance (genus Oscillospira id.2064) || id:ebi-a-GCST90017037	influenza	6	Inconsistent direction	MR Egger Weighted median Inverse variance weighted	0.105221146	0.465891859	0.832389583	-0.020257069	0.07789969	0.794832584	0.001622177	0.060517896	0.978615334	3.275050715	4	0.512894943	3.325346442	5	0.649963446	-0.016151383	0.072018519	0.833539174
123	lb4HGK	ebi-a-GCST90017038	Gut microbiota abundance (genus Oxalobacter id.2978) || id:ebi-a-GCST90017038	influenza	5	Inconsistent direction	MR Egger Weighted median Inverse variance weighted	-0.414848624	0.856392066	0.661256757	0.031868881	0.122137745	0.79414978	0.014556912	0.093629654	0.876448192	3.857223103	3	0.277299918	4.185295609	4	0.381509249	0.066170355	0.130995175	0.648236177
124	lb4HGK	ebi-a-GCST90017039	Gut microbiota abundance (genus Parabacteroides id.954) || id:ebi-a-GCST90017039	influenza	6	Inconsistent direction	MR Egger Weighted median Inverse variance weighted	0.263841809	0.482279552	0.613418194	-0.06472401	0.065195813	0.320825326	-0.054315687	0.058955072	0.356890465	7.165718301	4	0.127385663	7.958680392	5	0.158527582	-0.049527145	0.074441814	0.542249993
125	lb4HGK	ebi-a-GCST90017040	Gut microbiota abundance (genus Paraprevotella id.962) || id:ebi-a-GCST90017040	influenza	5	Inconsistent direction	MR Egger Weighted median Inverse variance weighted	0.070419296	0.626189816	0.917563876	-0.083318203	0.09982416	0.403914985	-0.098372582	0.075604627	0.193208828	2.670160309	3	0.445322078	2.743894453	4	0.601555791	-0.025880458	0.095309818	0.803589303
126	lb4HGK	ebi-a-GCST90017041	Gut microbiota abundance (genus Parasutterella id.2892) || id:ebi-a-GCST90017041	influenza	6	Inconsistent direction	MR Egger Weighted median Inverse variance weighted	0.357406669	0.441198971	0.463333092	-0.010084908	0.07377088	0.891263337	-0.032503925	0.057310365	0.570608108	1.141258208	4	0.887672099	1.935680735	5	0.857971357	-0.060755661	0.068164927	0.423135427
127	lb4HGK	ebi-a-GCST90017042	Gut microbiota abundance (genus Peptococcus id.2037) || id:ebi-a-GCST90017042	influenza	5	NA	MR Egger Weighted median Inverse variance weighted	1.058421628	0.684727861	0.219883646	0.052245604	0.10685242	0.624876344	0.050625359	0.082825143	0.541046154	0.641581623	3	0.886850654	2.840002361	4	0.584947516	-0.155318899	0.104753586	0.234775989
128	lb4HGK	ebi-a-GCST90017043	Gut microbiota abundance (genus Phascolarctobacterium id.2168) || id:ebi-a-GCST90017043	influenza	6	NA	MR Egger Weighted median Inverse variance weighted	0.355928721	0.455540138	0.478264936	0.00266483	0.072331101	0.970610898	0.006664212	0.058793273	0.909753154	1.23206562	4	0.872791532	1.829858408	5	0.872150688	-0.054257932	0.070175886	0.482572013
129	lb4HGK	ebi-a-GCST90017044	Gut microbiota abundance (genus Prevotella7 id.11182) || id:ebi-a-GCST90017044	influenza	5	Inconsistent direction	MR Egger Weighted median Inverse variance weighted	-0.95571209	0.873647675	0.353955009	-0.036877458	0.138707563	0.790343337	0.03657651	0.106347265	0.73089543	2.212747664	3	0.529441846	3.52219109	4	0.474512173	0.153049045	0.133747987	0.335522916
130	lb4HGK	ebi-a-GCST90017045	Gut microbiota abundance (genus Prevotella9 id.11183) || id:ebi-a-GCST90017045	influenza	6	Inconsistent direction	MR Egger Weighted median Inverse variance weighted	0.053212637	0.475048036	0.916207432	-0.077062307	0.080626925	0.339178981	-0.06147293	0.061695834	0.319062125	1.574858148	4	0.81330364	1.634141149	5	0.897090145	-0.017804762	0.073125877	0.819610052
131	lb4HGK	ebi-a-GCST90017046	Gut microbiota abundance (genus Rikenellaceae RC9 gut group id.11191) || id:ebi-a-GCST90017046	influenza	3	NA	MR Egger Weighted median Inverse variance weighted	-0.691288254	2.128826298	0.800110729	-0.188564676	0.186884665	0.31297964	-0.19484118	0.185481191	0.293505164	3.958767454	1	0.046627833	4.177201237	2	0.123860342	0.073967665	0.314892271	0.853121888
132	lb4HGK	ebi-a-GCST90017047	Gut microbiota abundance (genus Romboutsia id.11347) || id:ebi-a-GCST90017047	influenza	6	NA	MR Egger Weighted median Inverse variance weighted	-0.170233154	0.486752446	0.744176697	-0.016498364	0.067550799	0.80704774	-0.010854542	0.05713316	0.849319537	5.988194097	4	0.200031682	6.151432416	5	0.291761572	0.024821521	0.075168393	0.757810381
133	lb4HGK	ebi-a-GCST90017048	Gut microbiota abundance (genus Roseburia id.2012) || id:ebi-a-GCST90017048	influenza	6	Inconsistent direction	MR Egger Weighted median Inverse variance weighted	-0.112167359	0.3537452	0.767039455	0.004088626	0.058174714	0.943969338	0.004565111	0.045877947	0.920736865	2.222737483	4	0.694868742	2.333493982	5	0.801335211	0.018175804	0.054614635	0.755995992
134	lb4HGK	ebi-a-GCST90017049	Gut microbiota abundance (genus Ruminiclostridium5 id.11355) || id:ebi-a-GCST90017049	influenza	6	Inconsistent direction	MR Egger Weighted median Inverse variance weighted	-0.36491705	0.356863611	0.364321257	-0.016217198	0.060945348	0.790166737	0.017115589	0.046313121	0.711708553	1.911030337	4	0.752118418	3.076693998	5	0.688163037	0.059532074	0.055139698	0.341047879
135	lb4HGK	ebi-a-GCST90017050	Gut microbiota abundance (genus Ruminiclostridium6 id.11356) || id:ebi-a-GCST90017050	influenza	6	Inconsistent direction	MR Egger Weighted median Inverse variance weighted	0.289604496	0.405541577	0.514612196	-0.085155232	0.069940734	0.223401057	-0.047646953	0.052737809	0.366277263	3.388422317	4	0.49504545	4.091889936	5	0.536263416	-0.052621413	0.062739413	0.448818879
136	lb4HGK	ebi-a-GCST90017051	Gut microbiota abundance (genus Ruminiclostridium9 id.11357) || id:ebi-a-GCST90017051	influenza	6	Inconsistent direction	MR Egger Weighted median Inverse variance weighted	-0.044547866	0.511463494	0.934778923	0.050061	0.064309701	0.436311896	0.030236477	0.059576499	0.611787504	7.877379016	4	0.096174648	7.920204494	5	0.160688492	0.011651788	0.079013692	0.889899142
137	lb4HGK	ebi-a-GCST90017052	Gut microbiota abundance (genus Ruminococcaceae NK4A214 group id.11358) || id:ebi-a-GCST90017052	influenza	6	NA	MR Egger Weighted median Inverse variance weighted	-0.150808583	0.477086515	0.767731736	-0.016055532	0.064880696	0.804550399	-0.031325234	0.055928876	0.575417685	6.292375781	4	0.178351571	6.392740572	5	0.26985653	0.018626938	0.07374424	0.813035279
138	lb4HGK	ebi-a-GCST90017053	Gut microbiota abundance (genus Ruminococcaceae UCG002 id.11360) || id:ebi-a-GCST90017053	influenza	6	NA	MR Egger Weighted median Inverse variance weighted	-0.811282653	0.580850248	0.235011332	-0.020081185	0.066806254	0.763728378	-0.011248279	0.082088047	0.891009452	10.34649144	4	0.034978525	15.33761637	5	0.009013086	0.124608423	0.089704605	0.237137392
139	lb4HGK	ebi-a-GCST90017054	Gut microbiota abundance (genus Ruminococcaceae UCG003 id.11361) || id:ebi-a-GCST90017054	influenza	6	NA	MR Egger Weighted median Inverse variance weighted	-0.382745594	0.411976874	0.405453293	-0.043048202	0.064909085	0.507197571	-0.057763485	0.051440285	0.261470156	4.361048354	4	0.359342913	5.05108744	5	0.409677302	0.05059682	0.063599227	0.470830738
140	lb4HGK	ebi-a-GCST90017055	Gut microbiota abundance (genus Ruminococcaceae UCG004 id.11362) || id:ebi-a-GCST90017055	influenza	6	Inconsistent direction	MR Egger Weighted median Inverse variance weighted	-0.047228603	0.471715634	0.925065716	0.074051571	0.076699161	0.334304025	0.073664185	0.06174323	0.232840755	1.041688078	4	0.903410196	1.108514041	5	0.953347291	0.018890937	0.073077031	0.808772314
141	lb4HGK	ebi-a-GCST90017056	Gut microbiota abundance (genus Ruminococcaceae UCG005 id.11363) || id:ebi-a-GCST90017056	influenza	6	NA	MR Egger Weighted median Inverse variance weighted	-0.202210215	0.370576124	0.614300234	-0.034744468	0.056993389	0.542111722	-0.00496841	0.048075744	0.917688801	0.94181362	4	0.918486822	1.229960999	5	0.941970923	0.030736285	0.057259037	0.619875822
142	lb4HGK	ebi-a-GCST90017057	Gut microbiota abundance (genus Ruminococcaceae UCG009 id.11366) || id:ebi-a-GCST90017057	influenza	5	NA	MR Egger Weighted median Inverse variance weighted	-0.133650739	0.59578987	0.836913954	-0.059272785	0.089308726	0.506892494	-0.088894473	0.072043999	0.217243365	0.607400274	3	0.89473618	0.613127161	4	0.96159385	0.006890145	0.091047712	0.944440707
143	lb4HGK	ebi-a-GCST90017058	Gut microbiota abundance (genus Ruminococcaceae UCG010 id.11367) || id:ebi-a-GCST90017058	influenza	6	NA	MR Egger Weighted median Inverse variance weighted	-0.536302651	0.474256831	0.321335415	-0.053798473	0.070531128	0.445605273	-0.02903163	0.062674736	0.643213095	5.253798586	4	0.262233173	6.782326556	5	0.237338799	0.079133364	0.073354988	0.341398761
144	lb4HGK	ebi-a-GCST90017059	Gut microbiota abundance (genus Ruminococcaceae UCG011 id.11368) || id:ebi-a-GCST90017059	influenza	5	Inconsistent direction	MR Egger Weighted median Inverse variance weighted	0.34722282	1.066501872	0.766134501	-0.065026673	0.136807458	0.63456228	-0.038931029	0.114278846	0.733354303	4.904429811	3	0.178930525	5.121939276	4	0.275013041	-0.059686026	0.163631615	0.739488306
145	lb4HGK	ebi-a-GCST90017060	Gut microbiota abundance (genus Ruminococcaceae UCG013 id.11370) || id:ebi-a-GCST90017060	influenza	6	Inconsistent direction	MR Egger Weighted median Inverse variance weighted	-0.096213503	0.389279136	0.816953275	0.071956936	0.06183132	0.244520505	0.026635051	0.047057594	0.571387235	4.620995928	4	0.328440579	4.738023339	5	0.448681205	0.019149224	0.060165174	0.766199184
146	lb4HGK	ebi-a-GCST90017061	Gut microbiota abundance (genus Ruminococcaceae UCG014 id.11371) || id:ebi-a-GCST90017061	influenza	6	NA	MR Egger Weighted median Inverse variance weighted	-0.75383372	0.3913945	0.126392717	-0.125684997	0.069088013	0.06888074	-0.101589782	0.058436626	0.082129654	3.764029191	4	0.438881851	6.58890937	5	0.253051882	0.101726313	0.06052479	0.168109267
147	lb4HGK	ebi-a-GCST90017062	Gut microbiota abundance (genus Ruminococcus1 id.11373) || id:ebi-a-GCST90017062	influenza	6	NA	MR Egger Weighted median Inverse variance weighted	0.573535663	0.624091001	0.410101499	0.030632297	0.073036335	0.674915246	0.046647367	0.078763408	0.553685416	11.60969702	4	0.020502404	13.71388479	5	0.017532728	-0.082083219	0.096403451	0.442489397
148	lb4HGK	ebi-a-GCST90017063	Gut microbiota abundance (genus Ruminococcus2 id.11374) || id:ebi-a-GCST90017063	influenza	6	NA	MR Egger Weighted median Inverse variance weighted	0.200864452	0.380106391	0.625152986	0.069197055	0.062766286	0.270263572	0.02279307	0.049379355	0.644374589	2.671529489	4	0.614205698	2.894768352	5	0.716205407	-0.027750903	0.058734356	0.66120819
149	lb4HGK	ebi-a-GCST90017064	Gut microbiota abundance (genus Ruminococcus gauvreauii group id.11342) || id:ebi-a-GCST90017064	influenza	6	Inconsistent direction	MR Egger Weighted median Inverse variance weighted	-0.418031414	0.4329609	0.38896145	0.032108527	0.070566596	0.649101839	0.0540396	0.056828465	0.341642525	4.381122749	4	0.356876857	5.705113248	5	0.335978066	0.073413379	0.06677217	0.333292604
150	lb4HGK	ebi-a-GCST90017065	Gut microbiota abundance (genus Ruminococcus gnavus group id.14376) || id:ebi-a-GCST90017065	influenza	5	NA	MR Egger Weighted median Inverse variance weighted	-0.540203993	0.655005846	0.469983852	-0.031802746	0.097218298	0.743571705	-0.087462011	0.07890052	0.267641645	0.88642065	3	0.828703521	1.371216609	4	0.849181959	0.069504074	0.099823035	0.536354495
151	lb4HGK	ebi-a-GCST90017066	Gut microbiota abundance (genus Ruminococcus torques group id.14377) || id:ebi-a-GCST90017066	influenza	6	NA	MR Egger Weighted median Inverse variance weighted	0.127548495	0.354496948	0.737187864	0.086648349	0.057146988	0.129459562	0.07182776	0.045978092	0.118236863	1.902089609	4	0.75376112	1.927218685	5	0.85912131	-0.008676552	0.05473422	0.881727195
152	lb4HGK	ebi-a-GCST90017067	Gut microbiota abundance (genus Sellimonas id.14369) || id:ebi-a-GCST90017067	influenza	5	NA	MR Egger Weighted median Inverse variance weighted	1.018558099	0.911909226	0.345411593	0.124220933	0.133139158	0.350811832	0.098945813	0.110312996	0.369742834	0.491229736	3	0.920813932	1.523298288	4	0.82250661	-0.141831183	0.139610298	0.384476597
153	lb4HGK	ebi-a-GCST90017068	Gut microbiota abundance (genus Senegalimassilia id.11160) || id:ebi-a-GCST90017068	influenza	5	NA	MR Egger Weighted median Inverse variance weighted	-0.357120882	0.616145336	0.602839841	-0.048590358	0.088157252	0.581511509	-0.011433032	0.074483052	0.878005228	0.375837557	3	0.945187392	0.695281906	4	0.951909481	0.053255829	0.094225737	0.611449919
154	lb4HGK	ebi-a-GCST90017069	Gut microbiota abundance (genus Slackia id.825) || id:ebi-a-GCST90017069	influenza	5	NA	MR Egger Weighted median Inverse variance weighted	0.59133116	0.65546627	0.433470559	0.146496698	0.094284537	0.120238751	0.120205475	0.07930808	0.129600914	0.455962796	3	0.928454025	0.980260358	4	0.912774247	-0.072624836	0.100298917	0.521371754
155	lb4HGK	ebi-a-GCST90017070	Gut microbiota abundance (genus Streptococcus id.1853) || id:ebi-a-GCST90017070	influenza	6	NA	MR Egger Weighted median	0.61454513	0.448396048	0.242395911	0.110474215	0.071130586	0.120394872	0.161449925	0.058404496	0.005703795	5.931455518	4	0.20432603	7.47149054	5	0.187869006	-0.070594005	0.069271272	0.365781086
156	lb4HGK	ebi-a-GCST90017071	Gut microbiota abundance (genus Subdoligranulum id.2070) || id:ebi-a-GCST90017071	influenza	6	NA	MR Egger Weighted median Inverse variance weighted	0.029565829	0.637947911	0.965256638	0.041692341	0.061724703	0.49938589	0.043309314	0.074023329	0.558496252	12.81674192	4	0.012206821	12.81825448	5	0.02514277	0.002140106	0.098500524	0.983706463
157	lb4HGK	ebi-a-GCST90017072	Gut microbiota abundance (genus Sutterella id.2896) || id:ebi-a-GCST90017072	influenza	6	Inconsistent direction	MR Egger Inverse variance weighted	0.007395318	0.434602954	0.987238572	-0.137075916	0.068125046	0.044207059	-0.101228106	0.053397124	0.057991849	4.487330341	4	0.344052418	4.558616848	5	0.472079218	-0.01691721	0.067110287	0.813401279
158	lb4HGK	ebi-a-GCST90017073	Gut microbiota abundance (genus Terrisporobacter id.11348) || id:ebi-a-GCST90017073	influenza	5	Inconsistent direction	MR Egger Weighted median Inverse variance weighted	-0.868896873	0.77066644	0.341578673	0.089663888	0.101634471	0.377658247	0.009182202	0.097357545	0.924859546	4.409884848	3	0.220470581	6.346794166	4	0.174703203	0.135485941	0.118030049	0.334248388
159	lb4HGK	ebi-a-GCST90017074	Gut microbiota abundance (genus Turicibacter id.2162) || id:ebi-a-GCST90017074	influenza	6	NA	MR Egger Weighted median Inverse variance weighted	1.033325947	0.745212689	0.237833156	0.095349497	0.090761269	0.293464071	0.0628154	0.103722224	0.544772584	9.162942664	4	0.057153256	13.1150201	5	0.02232442	-0.151534697	0.115368395	0.259292995
160	lb4HGK	ebi-a-GCST90017075	Gut microbiota abundance (genus Tyzzerella3 id.11335) || id:ebi-a-GCST90017075	influenza	5	NA	MR Egger Weighted median Inverse variance weighted	-1.038859697	0.718785941	0.244132611	-0.034079527	0.113110491	0.763190214	-0.055089272	0.087066496	0.526912319	1.987742688	3	0.574954649	3.888854919	4	0.421256624	0.151190772	0.109653224	0.261774932
161	lb4HGK	ebi-a-GCST90017076	Gut microbiota abundance (unknown genus id.1000000073) || id:ebi-a-GCST90017076	influenza	6	Inconsistent direction	MR Egger Weighted median Inverse variance weighted	-0.626296757	0.457232966	0.242621389	0.004630859	0.076926413	0.951997495	0.027201802	0.059619424	0.648204909	1.081203886	4	0.897242838	3.159280585	5	0.675444754	0.101970566	0.070736578	0.22287748
162	lb4HGK	ebi-a-GCST90017077	Gut microbiota abundance (unknown genus id.1000001215) || id:ebi-a-GCST90017077	influenza	5	NA	MR Egger Weighted median Inverse variance weighted	0.763106855	0.683710878	0.345714661	0.033959409	0.10951275	0.756488349	0.049012892	0.083026152	0.554968912	2.652603066	3	0.448342088	3.759781699	4	0.439490817	-0.10999952	0.104539867	0.369965938
163	lb4HGK	ebi-a-GCST90017078	Gut microbiota abundance (unknown genus id.1000005472) || id:ebi-a-GCST90017078	influenza	6	NA	MR Egger Weighted median Inverse variance weighted	-1.278096195	0.462017654	0.050520297	-0.111525199	0.086943698	0.199587051	-0.063069769	0.078646778	0.422589344	1.526729372	4	0.821896381	8.561765386	5	0.127873218	0.189555161	0.07146649	0.056841321
164	lb4HGK	ebi-a-GCST90017079	Gut microbiota abundance (unknown genus id.1000005479) || id:ebi-a-GCST90017079	influenza	6	NA	MR Egger Weighted median Inverse variance weighted	-0.097227419	0.616114824	0.882254581	-0.131038116	0.096384417	0.1739767	-0.025947346	0.071971286	0.718455617	5.503882459	4	0.239388419	5.522618087	5	0.3554721	0.011115888	0.095260885	0.912730701
165	lb4HGK	ebi-a-GCST90017080	Gut microbiota abundance (unknown genus id.1000006162) || id:ebi-a-GCST90017080	influenza	5	Inconsistent direction	MR Egger Weighted median Inverse variance weighted	-0.162112109	0.724982379	0.837423798	0.12028223	0.107961584	0.265227431	0.105593637	0.08814437	0.230931669	0.336981378	3	0.952929623	0.475378852	4	0.975853164	0.041308561	0.111039114	0.734603679
166	lb4HGK	ebi-a-GCST90017081	Gut microbiota abundance (unknown genus id.1868) || id:ebi-a-GCST90017081	influenza	6	NA	MR Egger Weighted median Inverse variance weighted	0.235392432	0.459451406	0.635409585	0.004322996	0.074179326	0.953527476	0.042666325	0.059642543	0.474382104	1.913151819	4	0.751728582	2.092122839	5	0.836256878	-0.030102371	0.071155644	0.694012648
167	lb4HGK	ebi-a-GCST90017082	Gut microbiota abundance (unknown genus id.2001) || id:ebi-a-GCST90017082	influenza	6	NA	MR Egger Weighted median Inverse variance weighted	-0.398304513	0.533441208	0.496759341	-0.025396893	0.078911552	0.747573923	-0.016433502	0.065352119	0.801457799	5.017799658	4	0.285476011	5.671506091	5	0.339505792	0.059344398	0.082208176	0.510312938
168	lb4HGK	ebi-a-GCST90017083	Gut microbiota abundance (unknown genus id.2041) || id:ebi-a-GCST90017083	influenza	5	Inconsistent direction	MR Egger Weighted median Inverse variance weighted	-1.509141915	0.703928659	0.121406675	0.010791088	0.105450821	0.918492445	-0.055503346	0.115366982	0.630443635	4.449001652	3	0.216884582	10.8671776	4	0.028098017	0.224109077	0.107726932	0.128960179
169	lb4HGK	ebi-a-GCST90017084	Gut microbiota abundance (unknown genus id.2071) || id:ebi-a-GCST90017084	influenza	6	Inconsistent direction	MR Egger Weighted median Inverse variance weighted	-0.829498567	0.561701951	0.213791912	0.08121394	0.076311717	0.287220237	0.021850972	0.082036062	0.789963413	7.23222972	4	0.124113172	11.45685379	5	0.04303771	0.132689322	0.086805661	0.201095671
170	lb4HGK	ebi-a-GCST90017085	Gut microbiota abundance (unknown genus id.2755) || id:ebi-a-GCST90017085	influenza	6	NA	MR Egger Weighted median Inverse variance weighted	0.438775601	0.506204771	0.434955619	0.079337119	0.086773583	0.360559038	0.084996289	0.066200178	0.199167009	3.637389629	4	0.457297613	4.134329997	5	0.530242431	-0.055325563	0.078482658	0.519730147
171	lb4HGK	ebi-a-GCST90017086	Gut microbiota abundance (unknown genus id.826) || id:ebi-a-GCST90017086	influenza	6	Inconsistent direction	MR Egger Weighted median Inverse variance weighted	-0.035530717	0.423557853	0.937177312	0.094065711	0.068319036	0.168555702	0.065455318	0.052560172	0.213006559	4.358349525	4	0.359675477	4.421344777	5	0.4904757	0.015754061	0.065519359	0.821802973
172	lb4HGK	ebi-a-GCST90017087	Gut microbiota abundance (unknown genus id.959) || id:ebi-a-GCST90017087	influenza	5	NA	MR Egger Weighted median Inverse variance weighted	-0.227185941	1.19773582	0.861668515	-0.226282495	0.12690955	0.074582753	-0.14436397	0.124717685	0.247057497	7.130531565	3	0.067851635	7.142063011	4	0.128568607	0.012666463	0.181850214	0.948852637
173	lb4HGK	ebi-a-GCST90017088	Gut microbiota abundance (genus Veillonella id.2198) || id:ebi-a-GCST90017088	influenza	6	Inconsistent direction	MR Egger Weighted median Inverse variance weighted	-0.141573553	0.494671803	0.788938051	0.044261552	0.081057686	0.58503155	0.0672691	0.0640585	0.29366303	2.531251412	4	0.639048623	2.712530928	5	0.744201231	0.03246426	0.076248472	0.692185589
174	lb4HGK	ebi-a-GCST90017090	Gut microbiota abundance (order Actinomycetales id.420) || id:ebi-a-GCST90017090	influenza	5	NA	MR Egger Weighted median Inverse variance weighted	0.72571454	0.579709862	0.299339491	0.085995792	0.086441423	0.319811803	0.112658865	0.070139544	0.108227692	1.254253724	3	0.740023558	2.389220075	4	0.664576246	-0.094518636	0.088720903	0.364853868
175	lb4HGK	ebi-a-GCST90017091	Gut microbiota abundance (order Bacillales id.1674) || id:ebi-a-GCST90017091	influenza	3	NA	MR Egger Weighted median Inverse variance weighted	0.141179811	1.093825179	0.91828338	0.107920472	0.158252873	0.495270866	0.079236177	0.131003867	0.545286339	0.482136965	1	0.48745595	0.485390625	2	0.784510508	-0.009220187	0.161641784	0.963725965
176	lb4HGK	ebi-a-GCST90017092	Gut microbiota abundance (order Bacteroidales id.913) || id:ebi-a-GCST90017092	influenza	6	Inconsistent direction	MR Egger Weighted median Inverse variance weighted	0.13417269	0.382218998	0.74327013	-0.079039979	0.056834691	0.164316558	-0.064530489	0.045855897	0.159354706	4.781316126	4	0.310480543	5.109899895	5	0.40261574	-0.030935851	0.059004176	0.62778143
177	lb4HGK	ebi-a-GCST90017093	Gut microbiota abundance (order Bifidobacteriales id.432) || id:ebi-a-GCST90017093	influenza	6	Inconsistent direction	MR Egger Weighted median Inverse variance weighted	-0.2417082	0.393732285	0.572483177	0.067354671	0.069452711	0.332150265	0.077611965	0.050396853	0.123556424	3.834583949	4	0.428855093	4.503273903	5	0.479445521	0.049579231	0.060629974	0.459419501
178	lb4HGK	ebi-a-GCST90017094	Gut microbiota abundance (order Burkholderiales id.2874) || id:ebi-a-GCST90017094	influenza	6	Inconsistent direction	MR Egger Weighted median Inverse variance weighted	0.144147906	0.386252667	0.727938242	-0.085660215	0.0597458	0.151645175	-0.085609945	0.046948844	0.068231794	4.563081072	4	0.335133088	4.973642317	5	0.41910539	-0.035772152	0.059628679	0.580892422
179	lb4HGK	ebi-a-GCST90017095	Gut microbiota abundance (order Clostridiales id.1863) || id:ebi-a-GCST90017095	influenza	6	Inconsistent direction	MR Egger Weighted median Inverse variance weighted	-0.399844964	0.392394801	0.365826813	0.073328947	0.062466181	0.240435744	0.079249133	0.053482464	0.138399401	5.041822259	4	0.283033128	6.952985626	5	0.224160376	0.074590146	0.060575404	0.285634362
180	lb4HGK	ebi-a-GCST90017096	Gut microbiota abundance (order Coriobacteriales id.810) || id:ebi-a-GCST90017096	influenza	6	NA	MR Egger Weighted median Inverse variance weighted	0.293572411	0.353660908	0.453154468	0.04560586	0.057806166	0.430144407	0.043893294	0.045857111	0.338478783	1.428834948	4	0.8391682	1.935772073	5	0.85795893	-0.038887558	0.054617727	0.515792614
181	lb4HGK	ebi-a-GCST90017097	Gut microbiota abundance (order Desulfovibrionales id.3156) || id:ebi-a-GCST90017097	influenza	6	Inconsistent direction	MR Egger Weighted median Inverse variance weighted	-0.794199986	0.383439374	0.107078054	0.064747848	0.072331485	0.370704552	0.030427517	0.063001883	0.629122697	3.310131582	4	0.507328601	8.014476474	5	0.155439603	0.128402323	0.059200218	0.095922764
182	lb4HGK	ebi-a-GCST90017098	Gut microbiota abundance (order Enterobacteriales id.3468) || id:ebi-a-GCST90017098	influenza	6	Inconsistent direction	MR Egger Weighted median Inverse variance weighted	-0.23783993	0.402725684	0.586557986	0.042326699	0.066185718	0.522488555	0.050636092	0.052354487	0.333455211	0.690446831	4	0.952501775	1.21236586	5	0.943685541	0.044927629	0.062188766	0.510003705
183	lb4HGK	ebi-a-GCST90017099	Gut microbiota abundance (order Erysipelotrichales id.2148) || id:ebi-a-GCST90017099	influenza	6	Inconsistent direction	MR Egger Weighted median Inverse variance weighted	0.156380359	0.415662716	0.725858022	-0.002718229	0.059962769	0.963842719	-0.061629921	0.04988364	0.216654289	5.629606381	4	0.228569692	6.023391645	5	0.303949461	-0.03394118	0.064166186	0.624826938
184	lb4HGK	ebi-a-GCST90017100	Gut microbiota abundance (order Gastranaerophilales id.1591) || id:ebi-a-GCST90017100	influenza	5	NA	MR Egger Weighted median Inverse variance weighted	0.763106855	0.683710878	0.345714661	0.033959409	0.111278442	0.760232801	0.049012892	0.083026152	0.554968912	2.652603066	3	0.448342088	3.759781699	4	0.439490817	-0.10999952	0.104539867	0.369965938
185	lb4HGK	ebi-a-GCST90017101	Gut microbiota abundance (order Lactobacillales id.1800) || id:ebi-a-GCST90017101	influenza	6	NA	MR Egger	0.26093777	0.35931171	0.507922684	0.153386845	0.063000841	0.014904993	0.175280209	0.046631204	0.000170689	3.226411677	4	0.5206756	3.284216707	5	0.65625895	-0.013340592	0.055487134	0.82181902
186	lb4HGK	ebi-a-GCST90017102	Gut microbiota abundance (order Methanobacteriales id.120) || id:ebi-a-GCST90017102	influenza	5	NA	MR Egger Weighted median Inverse variance weighted	-1.265924611	1.235811396	0.38104873	-0.150983984	0.149979713	0.314080863	-0.075650323	0.148369299	0.610136553	5.961629387	3	0.113492035	7.832454896	4	0.097912017	0.183033913	0.188641301	0.403477027
187	lb4HGK	ebi-a-GCST90017103	Gut microbiota abundance (order Mollicutes RF9 id.11579) || id:ebi-a-GCST90017103	influenza	6	NA	MR Egger Weighted median Inverse variance weighted	-1.278096195	0.462017654	0.050520297	-0.111525199	0.087430472	0.202101451	-0.063069769	0.078646778	0.422589344	1.526729372	4	0.821896381	8.561765386	5	0.127873218	0.189555161	0.07146649	0.056841321
188	lb4HGK	ebi-a-GCST90017104	Gut microbiota abundance (order NB1n id.3953) || id:ebi-a-GCST90017104	influenza	5	Inconsistent direction	MR Egger Weighted median Inverse variance weighted	-0.162112109	0.724982379	0.837423798	0.12028223	0.109546231	0.272202624	0.105593637	0.08814437	0.230931669	0.336981378	3	0.952929623	0.475378852	4	0.975853164	0.041308561	0.111039114	0.734603679
189	lb4HGK	ebi-a-GCST90017105	Gut microbiota abundance (order Pasteurellales id.3688) || id:ebi-a-GCST90017105	influenza	6	NA	MR Egger Weighted median Inverse variance weighted	0.230058169	0.529992922	0.686619672	0.081764372	0.086254813	0.343160091	0.089088332	0.063256784	0.159024457	4.765168806	4	0.312252111	4.850904953	5	0.434345782	-0.021955673	0.081841565	0.801757995
190	lb4HGK	ebi-a-GCST90017106	Gut microbiota abundance (order Rhodospirillales id.2667) || id:ebi-a-GCST90017106	influenza	6	NA	MR Egger Weighted median Inverse variance weighted	0.434993129	0.50348942	0.436341487	0.064792556	0.089358159	0.468397858	0.079892161	0.065792247	0.224629497	4.002142028	4	0.405716035	4.508478624	5	0.478749829	-0.055494634	0.078009517	0.516133473
191	lb4HGK	ebi-a-GCST90017107	Gut microbiota abundance (order Selenomonadales id.2165) || id:ebi-a-GCST90017107	influenza	6	Inconsistent direction	MR Egger Weighted median Inverse variance weighted	0.328806854	0.391153769	0.447880295	-0.069706015	0.062295317	0.263156882	-0.059530463	0.050752729	0.240815469	4.966216568	4	0.290781485	6.210899982	5	0.286235034	-0.060455879	0.060379834	0.373360602
192	lb4HGK	ebi-a-GCST90017108	Gut microbiota abundance (order Verrucomicrobiales id.4030) || id:ebi-a-GCST90017108	influenza	6	Inconsistent direction	MR Egger Weighted median Inverse variance weighted	-0.006493521	0.429859261	0.988670921	0.038873627	0.072086386	0.589704379	0.063646757	0.055756043	0.253652714	2.635644675	4	0.620521987	2.66272483	5	0.751813338	0.010938519	0.066471114	0.877271017
193	lb4HGK	ebi-a-GCST90017109	Gut microbiota abundance (order Victivallales id.2254) || id:ebi-a-GCST90017109	influenza	5	NA	MR Egger Weighted median Inverse variance weighted	-0.092124208	0.768925488	0.912207498	-0.069679767	0.119195285	0.558826844	-0.069714957	0.093401327	0.455424482	1.611857869	3	0.656704126	1.612719938	4	0.806504166	0.003446738	0.117391695	0.978420705
194	lb4HGK	ebi-a-GCST90017110	Gut microbiota abundance (phylum Actinobacteria id.400) || id:ebi-a-GCST90017110	influenza	6	Inconsistent direction	MR Egger Weighted median Inverse variance weighted	-0.087868893	0.351435678	0.814881535	0.050661216	0.059175601	0.391933273	0.078695681	0.045562231	0.084129406	3.029506764	4	0.552899714	3.257979975	5	0.660280813	0.025934323	0.054257186	0.657607796
195	lb4HGK	ebi-a-GCST90017111	Gut microbiota abundance (phylum Bacteroidetes id.905) || id:ebi-a-GCST90017111	influenza	6	Inconsistent direction	MR Egger Weighted median Inverse variance weighted	0.1126837	0.384062108	0.783809454	-0.082921222	0.057750978	0.151047593	-0.061763292	0.045725036	0.176774129	4.827806668	4	0.305426223	5.081078824	5	0.406065637	-0.027159426	0.059288683	0.670670656
196	lb4HGK	ebi-a-GCST90017112	Gut microbiota abundance (phylum Cyanobacteria id.1500) || id:ebi-a-GCST90017112	influenza	5	Inconsistent direction	MR Egger Weighted median Inverse variance weighted	-0.038767164	0.621183857	0.954162835	0.11606086	0.094212196	0.217983048	0.08382722	0.075298451	0.265594121	1.829640137	3	0.608506249	1.869170389	4	0.759805909	0.018871353	0.094915744	0.85511366
197	lb4HGK	ebi-a-GCST90017113	Gut microbiota abundance (phylum Euryarchaeota id.55) || id:ebi-a-GCST90017113	influenza	5	NA	MR Egger Weighted median Inverse variance weighted	-0.791390832	1.137982969	0.536812267	-0.100872304	0.142261013	0.478284146	-0.069987118	0.127020972	0.581641431	5.254774671	3	0.154064061	5.969132827	4	0.201465342	0.11085966	0.173592901	0.568484251
198	lb4HGK	ebi-a-GCST90017114	Gut microbiota abundance (phylum Firmicutes id.1672) || id:ebi-a-GCST90017114	influenza	6	Inconsistent direction	MR Egger Weighted median Inverse variance weighted	-0.290732176	0.439104624	0.544104804	0.066218032	0.060357313	0.272597508	0.07536766	0.055280922	0.172769864	6.313823028	4	0.176905579	7.429836593	5	0.190584496	0.056996987	0.067784963	0.447759284
199	lb4HGK	ebi-a-GCST90017115	Gut microbiota abundance (phylum Lentisphaerae id.2238) || id:ebi-a-GCST90017115	influenza	5	NA	MR Egger Weighted median Inverse variance weighted	-0.019428758	0.768428403	0.981416418	-0.071284509	0.116181159	0.539503864	-0.06728413	0.093344305	0.471022327	1.490658841	3	0.684427937	1.494595346	4	0.827598401	-0.007360809	0.117319496	0.953918644
200	lb4HGK	ebi-a-GCST90017116	Gut microbiota abundance (phylum Proteobacteria id.2375) || id:ebi-a-GCST90017116	influenza	6	NA	MR Egger Weighted median Inverse variance weighted	-0.360756622	0.508771261	0.517420117	-0.031548219	0.066748611	0.636468376	-0.009853083	0.062512437	0.874757847	8.432721721	4	0.076952968	9.452748615	5	0.092312122	0.054628861	0.078536261	0.524983309
201	lb4HGK	ebi-a-GCST90017117	Gut microbiota abundance (phylum Tenericutes id.3919) || id:ebi-a-GCST90017117	influenza	6	NA	MR Egger Weighted median Inverse variance weighted	-1.07849858	0.439921474	0.070326267	-0.076102909	0.078559448	0.332679821	-0.054436086	0.063712023	0.392878753	0.674857053	4	0.954392977	6.187084202	5	0.288438171	0.159783333	0.068056236	0.078703154
202	lb4HGK	ebi-a-GCST90017118	Gut microbiota abundance (phylum Verrucomicrobia id.3982) || id:ebi-a-GCST90017118	influenza	6	Inconsistent direction	MR Egger Weighted median Inverse variance weighted	-0.133655193	0.422110872	0.767356601	0.041674239	0.066188786	0.528938729	0.053705459	0.054760547	0.326724577	3.14114568	4	0.534489031	3.341535223	5	0.647488909	0.029213653	0.065260191	0.677579869
