# Supplementary material for: Association between gut microbiota and influenza: a bidirectional two-sample mendelian randomization study
Source: BMC Infect Dis. 2023 Oct 17;23:692. doi: 10.1186/s12879-023-08706-x (PMC10580584; doi:10.1186/s12879-023-08706-x)
Supplement: Supplementary file 7 — Supplementary Material 7 [file 12879_2023_8706_MOESM7_ESM.csv]

supplementary table S4: Full result of MR analysis for the association between gut microbiota and influenza pneumonias
Column A: Number list Column B: exposure track id, The unique number of exposure. Column C: outcome track id, The unique number of outcome. Column D: outcome_type, The type of outcome. Column E: exposure_type, The type of exposure. Column F: nsnp, number of SNPs picked. Column G: b_direction, b value is consistent or inconsistent. Column H: p_no, the assumption methods whose p value more than 0.0…
	id.exposure	id.outcome	outcome	exposure	nsnp	b_direction	p_no	b_MR.Egger	se_MR.Egger	pval_MR.Egger	b_Weighted.median	se_Weighted.median	pval_Weighted.median	b_Inverse.variance.weighted	se_Inverse.variance.weighted	pval_Inverse.variance.weighted	Q_MR.Egger	Q_df_MR.Egger	Q_pval_MR.Egger	Q_Inverse.variance.weighted	Q_df_Inverse.variance.weighted	Q_pval_Inverse.variance.weighted	egger_intercept	se	pval
1	ebi-a-GCST90016908	m1IPCq	influenzapneu	|| id:ebi-a-GCST90016908	14	NA	MR Egger Inverse variance weighted	-0.09423501	0.102605658	0.376490454	-0.09296042	0.043080982	0.030942882	-0.060690465	0.035103054	0.083822942	17.03164859	12	0.148410669	17.20511927	13	0.190096093	0.002590868	0.007410884	0.732695266
2	ebi-a-GCST90016909	kEbv0f	influenzapneu	|| id:ebi-a-GCST90016909	6	NA	MR Egger Weighted median Inverse variance weighted	-0.081324602	0.134936649	0.57921783	-0.051917347	0.049354116	0.292829134	-0.038919854	0.038502972	0.312099098	2.082418536	4	0.720603043	2.189929294	5	0.822289282	0.004101153	0.012507774	0.759440707
3	ebi-a-GCST90016910	Dx7RgU	influenzapneu	|| id:ebi-a-GCST90016910	18	NA	MR Egger Weighted median Inverse variance weighted	0.040496513	0.124120986	0.748451456	0.035649137	0.048502532	0.462342312	0.011614591	0.043822972	0.79098304	36.34970227	16	0.002586703	36.4914086	17	0.003941426	-0.002276369	0.009114616	0.805959467
4	ebi-a-GCST90016911	N0c3Nm	influenzapneu	|| id:ebi-a-GCST90016911	13	NA	MR Egger Weighted median Inverse variance weighted	-0.141038147	0.07049192	0.070710557	-0.063405397	0.046513741	0.172833944	-0.014043416	0.0350286	0.688484288	7.440935984	11	0.762334717	11.75071586	12	0.465902051	0.011085584	0.005339874	0.062125856
5	ebi-a-GCST90016912	ZjTjkA	influenzapneu	|| id:ebi-a-GCST90016912	10	Inconsistent direction	MR Egger Weighted median Inverse variance weighted	0.043454406	0.129294748	0.74544981	-0.043081272	0.053600263	0.421540712	-0.056757436	0.040777778	0.163961243	4.342029172	8	0.825021649	5.009108354	9	0.83351354	-0.007247131	0.008873141	0.437715378
6	ebi-a-GCST90016913	HLmzwJ	influenzapneu	|| id:ebi-a-GCST90016913	12	NA	MR Egger	-0.208666138	0.097044922	0.057045072	-0.119858158	0.047882693	0.012308905	-0.096863258	0.035903369	0.006978098	5.756415913	10	0.835296039	7.294169517	11	0.774785264	0.008437684	0.006804244	0.243261526
7	ebi-a-GCST90016914	HydpBm	influenzapneu	|| id:ebi-a-GCST90016914	14	Inconsistent direction	MR Egger Weighted median Inverse variance weighted	-0.029146258	0.145916784	0.845024267	0.004253005	0.047690749	0.928939798	-0.007442126	0.035689362	0.834819035	12.00920634	12	0.44494055	12.03275786	13	0.524959551	0.001555183	0.010137676	0.880627458
8	ebi-a-GCST90016915	2ihRr7	influenzapneu	|| id:ebi-a-GCST90016915	12	Inconsistent direction	MR Egger Weighted median Inverse variance weighted	-0.018130382	0.167905352	0.916147547	0.013180366	0.050047005	0.792273324	-0.003123897	0.037050431	0.932806214	8.794197393	10	0.551740166	8.802594076	11	0.640108043	0.000999444	0.01090698	0.928798935
9	ebi-a-GCST90016916	oySJIe	influenzapneu	|| id:ebi-a-GCST90016916	13	NA	MR Egger Weighted median Inverse variance weighted	0.02844533	0.167166507	0.867972275	0.008794089	0.054338412	0.871432424	0.023531691	0.038617509	0.542290542	10.38720413	11	0.495930583	10.38811683	12	0.581951622	-0.000306579	0.010147975	0.976440061
10	ebi-a-GCST90016917	Y8RXYG	influenzapneu	|| id:ebi-a-GCST90016917	6	Inconsistent direction	MR Egger Weighted median Inverse variance weighted	-0.148724361	0.159334835	0.403450477	-0.026329408	0.06747748	0.696391999	0.015747638	0.052801833	0.765519707	2.125050389	4	0.712771676	3.322022502	5	0.650471772	0.012789103	0.011689557	0.335390941
11	ebi-a-GCST90016918	3O0UMc	influenzapneu	|| id:ebi-a-GCST90016918	8	NA	MR Egger Weighted median Inverse variance weighted	-0.083839694	0.138268942	0.566499196	-0.000217151	0.034565131	0.994987423	-0.003909714	0.037021436	0.915894356	14.97666876	6	0.020438958	15.88221963	7	0.026214474	0.011862718	0.019695172	0.569011591
12	ebi-a-GCST90016919	V7MusA	influenzapneu	|| id:ebi-a-GCST90016919	10	Inconsistent direction	MR Egger Weighted median Inverse variance weighted	0.085948932	0.111297702	0.462171617	-0.048414411	0.037693422	0.198992934	-0.01358175	0.036464015	0.709542979	17.45725565	8	0.02568468	19.41495067	9	0.021886932	-0.011540131	0.012183756	0.371278313
13	ebi-a-GCST90016920	nTy6Qp	influenzapneu	|| id:ebi-a-GCST90016920	9	Inconsistent direction	MR Egger Inverse variance weighted	-0.066811788	0.114848722	0.578987711	0.062115139	0.029967439	0.038195147	0.048561445	0.029324294	0.097718961	13.01487301	7	0.071746841	15.02064949	8	0.058745185	0.01905636	0.018347193	0.33350681
14	ebi-a-GCST90016921	0NJhyX	influenzapneu	|| id:ebi-a-GCST90016921	12	Inconsistent direction	MR Egger Weighted median Inverse variance weighted	-6.40E-05	0.115402823	0.999568345	0.005672443	0.042928966	0.894877072	0.005920472	0.032321134	0.854659551	12.30158598	10	0.26537942	12.3052064	11	0.341144566	0.000546252	0.010069181	0.957804615
15	ebi-a-GCST90016922	QsybTm	influenzapneu	|| id:ebi-a-GCST90016922	12	NA	MR Egger Weighted median Inverse variance weighted	-0.05733644	0.132599714	0.674624941	-0.06914613	0.052219252	0.185453186	-0.020929519	0.038553435	0.587219032	6.918616706	10	0.733105055	7.000962497	11	0.799005551	0.002405735	0.008383534	0.780001258
16	ebi-a-GCST90016923	ujZdwN	influenzapneu	|| id:ebi-a-GCST90016923	11	NA	MR Egger Inverse variance weighted	0.256312512	0.126037684	0.072509269	0.09684103	0.04684747	0.038719456	0.02447896	0.042043115	0.56040861	12.0327402	9	0.211469858	16.99032116	10	0.074578422	-0.019046753	0.009891156	0.08627408
17	ebi-a-GCST90016924	NzuPmv	influenzapneu	|| id:ebi-a-GCST90016924	7	NA	MR Egger Weighted median Inverse variance weighted	-0.220913687	0.114873489	0.112480125	-0.091660243	0.049573663	0.064462069	-0.059128693	0.041677346	0.155979206	5.173861096	5	0.39503272	7.478181356	6	0.278876994	0.017024907	0.011408688	0.195836569
18	ebi-a-GCST90016925	z4rdVm	influenzapneu	|| id:ebi-a-GCST90016925	4	NA	MR Egger Weighted median Inverse variance weighted	0.123036472	0.088620422	0.299447714	0.017792274	0.048642888	0.714534188	0.024345286	0.040652238	0.549261535	0.097126213	2	0.952597222	1.667838969	3	0.644107438	-0.013233932	0.010559431	0.336759668
19	ebi-a-GCST90016926	gRED5R	influenzapneu	|| id:ebi-a-GCST90016926	11	Inconsistent direction	MR Egger Weighted median	0.06259129	0.185142966	0.743062741	-0.060382018	0.052584257	0.25084854	-0.095938124	0.04034284	0.017403491	2.993210028	9	0.964563561	3.762927878	10	0.957408618	-0.010320966	0.011763988	0.403115864
20	ebi-a-GCST90016927	vVzSGw	influenzapneu	|| id:ebi-a-GCST90016927	8	Inconsistent direction	MR Egger Weighted median Inverse variance weighted	-0.168558848	0.239301861	0.507601785	0.010491071	0.060162436	0.861567541	0.001326718	0.045228563	0.976598508	4.690058816	6	0.584134222	5.212717853	7	0.634021979	0.011007633	0.015225961	0.496911555
21	ebi-a-GCST90016928	byOloI	influenzapneu	|| id:ebi-a-GCST90016928	8	Inconsistent direction	MR Egger Weighted median Inverse variance weighted	-0.091497951	0.120743591	0.47727532	-0.006076189	0.039444739	0.877575774	0.02039039	0.030104503	0.498202773	5.567341852	6	0.473355184	6.482959839	7	0.484617911	0.011342919	0.011854075	0.375578282
22	ebi-a-GCST90016929	kgIj0C	influenzapneu	|| id:ebi-a-GCST90016929	11	Inconsistent direction	MR Egger Weighted median Inverse variance weighted	0.038144438	0.131307514	0.778018659	-0.07401866	0.047016333	0.115413948	-0.017096322	0.038588896	0.657738729	13.7760816	9	0.130516354	14.07507311	10	0.169594752	-0.004206314	0.009517301	0.668943703
23	ebi-a-GCST90016929	kgIj0C	influenzapneu	|| id:ebi-a-GCST90016929	11	Inconsistent direction	MR Egger Weighted median Inverse variance weighted	0.038144438	0.131307514	0.778018659	-0.07401866	0.047016333	0.115413948	-0.017096322	0.038588896	0.657738729	13.7760816	9	0.130516354	14.07507311	10	0.169594752	-0.004206314	0.009517301	0.668943703
24	ebi-a-GCST90016931	TUiTyo	influenzapneu	|| id:ebi-a-GCST90016931	10	Inconsistent direction	MR Egger Weighted median Inverse variance weighted	-0.074168341	0.13557313	0.599253172	0.019004688	0.050825199	0.708461936	0.032312765	0.045798443	0.480472465	12.77582734	8	0.119798985	13.89284006	9	0.1261885	0.008321468	0.009949939	0.427240103
25	ebi-a-GCST90016932	30JBwO	influenzapneu	|| id:ebi-a-GCST90016932	15	Inconsistent direction	MR Egger Weighted median Inverse variance weighted	-0.010675715	0.078438624	0.89382506	-0.004700145	0.037920975	0.901358208	0.017302905	0.027790846	0.53353973	16.07554623	13	0.245074459	16.25715386	14	0.297923765	0.002738378	0.00714558	0.707745085
26	ebi-a-GCST90016933	z0UA4D	influenzapneu	|| id:ebi-a-GCST90016933	14	Inconsistent direction	MR Egger Weighted median Inverse variance weighted	-0.029146258	0.145916784	0.845024267	0.004253005	0.049818667	0.93196748	-0.007442126	0.035689362	0.834819035	12.00920634	12	0.44494055	12.03275786	13	0.524959551	0.001555183	0.010137676	0.880627458
27	ebi-a-GCST90016934	JBN77O	influenzapneu	|| id:ebi-a-GCST90016934	11	NA	MR Egger	-0.072812495	0.137313881	0.60876155	-0.094631961	0.041528835	0.02268461	-0.100170558	0.038234368	0.008795328	17.84301644	9	0.03703913	17.92909487	10	0.056171554	-0.002916608	0.013997285	0.839579666
28	ebi-a-GCST90016935	8uCE82	influenzapneu	|| id:ebi-a-GCST90016935	9	Inconsistent direction	MR Egger Weighted median Inverse variance weighted	-0.028510414	0.176582809	0.876295237	0.024850101	0.053355513	0.64139754	-0.011710779	0.041694292	0.778808214	7.420264099	7	0.386470651	7.430461278	8	0.490978906	0.001163242	0.011860162	0.924618356
29	ebi-a-GCST90016936	DAnY9h	influenzapneu	|| id:ebi-a-GCST90016936	7	NA	MR Egger Weighted median Inverse variance weighted	0.222000043	0.31285496	0.509666638	0.001449873	0.062511803	0.981495859	0.036738197	0.049444197	0.457467494	6.380516475	5	0.27093318	6.840863846	6	0.335815201	-0.013689851	0.022792858	0.574278162
30	ebi-a-GCST90016937	ZxJO9N	influenzapneu	|| id:ebi-a-GCST90016937	13	NA	MR Egger Weighted median Inverse variance weighted	0.02844533	0.167166507	0.867972275	0.008794089	0.053208385	0.86872645	0.023531691	0.038617509	0.542290542	10.38720413	11	0.495930583	10.38811683	12	0.581951622	-0.000306579	0.010147975	0.976440061
31	ebi-a-GCST90016938	rUyNZU	influenzapneu	|| id:ebi-a-GCST90016938	8	NA	MR Egger Weighted median Inverse variance weighted	0.112996412	0.126090655	0.404689454	0.017635181	0.025664951	0.492000249	0.0124605	0.019795342	0.529043833	4.175883928	6	0.652888119	4.827684473	7	0.680982293	-0.013456585	0.01666777	0.45028108
32	ebi-a-GCST90016939	hJsjG3	influenzapneu	|| id:ebi-a-GCST90016939	7	NA	MR Egger Weighted median Inverse variance weighted	-0.083209904	0.217216628	0.717410827	-0.03325099	0.069230406	0.631017932	-0.032035361	0.053382949	0.548436429	6.602439655	5	0.251925328	6.68138577	6	0.351319723	0.003459068	0.014146888	0.816552347
33	ebi-a-GCST90016940	KiRtd7	influenzapneu	|| id:ebi-a-GCST90016940	16	NA	MR Egger Weighted median Inverse variance weighted	-0.001206191	0.122746109	0.992298202	-0.071842417	0.046914265	0.125681555	-0.049985667	0.035219585	0.155823902	11.90119507	14	0.614237422	12.07329147	15	0.67347318	-0.003050562	0.007353497	0.684542345
34	ebi-a-GCST90016941	85VqB9	influenzapneu	|| id:ebi-a-GCST90016941	8	NA	MR Egger Weighted median Inverse variance weighted	-0.060632023	0.095368669	0.548396524	-0.033192918	0.036990109	0.369534438	-0.042233883	0.035426312	0.233197953	12.15084242	6	0.058687065	12.24054644	7	0.092920733	0.002528581	0.0120143	0.840270727
35	ebi-a-GCST90016942	QVrrkz	influenzapneu	|| id:ebi-a-GCST90016942	9	Inconsistent direction	MR Egger Inverse variance weighted	-0.066811788	0.114848722	0.578987711	0.062115139	0.031354853	0.04758707	0.048561445	0.029324294	0.097718961	13.01487301	7	0.071746841	15.02064949	8	0.058745185	0.01905636	0.018347193	0.33350681
36	ebi-a-GCST90016943	eTGoXv	influenzapneu	|| id:ebi-a-GCST90016943	14	Inconsistent direction	MR Egger Weighted median Inverse variance weighted	-0.0994347	0.072272767	0.194011284	0.022211407	0.027058681	0.411725639	0.019812255	0.018935222	0.295414458	10.40839056	12	0.580179792	13.32612706	13	0.422948032	0.016665195	0.00975635	0.113325057
37	ebi-a-GCST90016944	UL0YR5	influenzapneu	|| id:ebi-a-GCST90016944	13	NA	MR Egger Weighted median Inverse variance weighted	0.005025198	0.051215017	0.923602425	0.031466268	0.032135569	0.327494725	0.017924724	0.023458079	0.444797347	11.42591123	11	0.408301792	11.51016656	12	0.485775445	0.001718405	0.006033592	0.781083069
38	ebi-a-GCST90016945	vG0MPN	influenzapneu	|| id:ebi-a-GCST90016945	9	Inconsistent direction	MR Egger Weighted median Inverse variance weighted	0.202149186	0.12290267	0.144010741	-0.036579726	0.049517797	0.460077783	0.020163679	0.048153271	0.675406497	13.19245955	7	0.067555701	17.9368136	8	0.021705225	-0.017608827	0.011098282	0.156618318
39	ebi-a-GCST90016946	wXgR6o	influenzapneu	|| id:ebi-a-GCST90016946	13	NA	MR Egger Weighted median Inverse variance weighted	0.043493739	0.06942441	0.543775384	0.021948578	0.041321153	0.595300616	0.02126984	0.030395498	0.484071319	9.12454712	11	0.610397142	9.251323079	12	0.681327403	-0.001949433	0.005475072	0.728533338
40	ebi-a-GCST90016947	QVQSCa	influenzapneu	|| id:ebi-a-GCST90016947	9	Inconsistent direction	MR Egger Weighted median Inverse variance weighted	-0.103718003	0.213668694	0.642205607	-0.022125794	0.066836205	0.740610468	0.030014627	0.048060033	0.532283747	6.923830518	7	0.436853516	7.336441076	8	0.500805991	0.008010149	0.012470114	0.541105812
41	ebi-a-GCST90016948	7N4D7A	influenzapneu	|| id:ebi-a-GCST90016948	16	Inconsistent direction	MR Egger Weighted median Inverse variance weighted	-0.025352032	0.1099121	0.820917597	0.028610029	0.040468	0.47957949	0.008908769	0.030136212	0.767522783	8.835068156	14	0.841468723	8.940130116	15	0.880626984	0.002457449	0.007581617	0.750629488
42	ebi-a-GCST90016949	lPLk56	influenzapneu	|| id:ebi-a-GCST90016949	14	NA	MR Egger Weighted median Inverse variance weighted	-0.08474735	0.098932201	0.408435692	-0.009215683	0.033828507	0.78529635	-0.018532602	0.024231045	0.444373478	7.418196607	12	0.828786357	7.894738413	13	0.850389572	0.006817372	0.009875669	0.503126402
43	ebi-a-GCST90016950	zG9eDc	influenzapneu	|| id:ebi-a-GCST90016950	16	Inconsistent direction	MR Egger Weighted median Inverse variance weighted	-0.046104604	0.098817228	0.647988827	0.038471776	0.042023676	0.359940438	0.036289704	0.032215541	0.259968425	10.88473413	14	0.695066435	11.66264397	15	0.704363855	0.00616366	0.00698834	0.392672957
44	ebi-a-GCST90016951	Zeq3cb	influenzapneu	|| id:ebi-a-GCST90016951	10	Inconsistent direction	MR Egger Weighted median Inverse variance weighted	-0.053529922	0.080263168	0.523582718	-0.004004012	0.049379239	0.935372808	0.004010451	0.037169102	0.914077038	4.107163836	8	0.847327573	4.761408855	9	0.854591139	0.005655564	0.006992069	0.441987901
45	ebi-a-GCST90016952	NX9i3f	influenzapneu	|| id:ebi-a-GCST90016952	11	NA	MR Egger Weighted median Inverse variance weighted	-0.200754145	0.203691382	0.350092231	-0.072690807	0.05685476	0.201060808	-0.035822413	0.048627468	0.461322856	14.34849344	9	0.110457456	15.45903266	10	0.116200938	0.013628818	0.016329509	0.425534293
46	ebi-a-GCST90016953	AmaBd3	influenzapneu	|| id:ebi-a-GCST90016953	9	Inconsistent direction	MR Egger Weighted median Inverse variance weighted	0.057066893	0.111311216	0.623953045	-0.026959626	0.039002369	0.489420719	0.003492936	0.035477049	0.921570047	14.2903787	7	0.046251239	14.82288502	8	0.062682235	-0.006466776	0.012661882	0.625249981
47	ebi-a-GCST90016954	rV7lvL	influenzapneu	|| id:ebi-a-GCST90016954	12	Inconsistent direction	MR Egger Weighted median Inverse variance weighted	-0.135986542	0.089230538	0.158490329	-0.004441344	0.040508806	0.912695701	0.008425296	0.029230808	0.773168072	6.892064405	10	0.735593939	9.826196251	11	0.546085499	0.012386865	0.007231387	0.117501822
48	ebi-a-GCST90016955	ga5Y8q	influenzapneu	|| id:ebi-a-GCST90016955	12	Inconsistent direction	MR Egger Weighted median Inverse variance weighted	0.173914191	0.08356205	0.064062404	-0.007231089	0.027843484	0.795091427	0.012002852	0.020585755	0.559848927	4.686948589	10	0.911085731	8.683885601	11	0.651045098	-0.019351393	0.009679403	0.073481753
49	ebi-a-GCST90016956	8Iz4JB	influenzapneu	|| id:ebi-a-GCST90016956	18	NA	MR Egger Weighted median Inverse variance weighted	-0.083476631	0.093287198	0.384139493	-0.01560071	0.044269608	0.724536611	-0.029581326	0.045757678	0.517969928	50.11269954	16	2.20E-05	51.50420893	17	2.46E-05	0.004958258	0.00743875	0.514560429
50	ebi-a-GCST90016957	vkZKgq	influenzapneu	|| id:ebi-a-GCST90016957	11	NA	MR Egger Inverse variance weighted	0.256823179	0.125910817	0.071797258	0.096807682	0.04766321	0.042247115	0.024537887	0.042050321	0.559532347	12.01000398	9	0.212745916	16.98782804	10	0.074633749	-0.019079757	0.009878782	0.085482094
51	ebi-a-GCST90016958	RJDDgi	influenzapneu	|| id:ebi-a-GCST90016958	11	Inconsistent direction	MR Egger Weighted median Inverse variance weighted	-0.08647707	0.08517451	0.33648181	-0.005651757	0.026187431	0.829128499	0.006395312	0.018446058	0.728814113	8.849789456	9	0.451254041	10.09663212	10	0.432056745	0.013924196	0.012469938	0.293079039
52	ebi-a-GCST90016959	FQT55a	influenzapneu	|| id:ebi-a-GCST90016959	7	Inconsistent direction	MR Egger Weighted median Inverse variance weighted	0.096688257	0.076526209	0.262129205	-0.018573368	0.040509596	0.64659826	-0.001129205	0.031297997	0.971219252	1.903175601	5	0.862373801	3.865212103	6	0.694910954	-0.012078528	0.008623041	0.220199297
53	ebi-a-GCST90016960	y23GIY	influenzapneu	|| id:ebi-a-GCST90016960	8	Inconsistent direction	MR Egger Weighted median Inverse variance weighted	-0.081728848	0.149443575	0.604183948	0.021666227	0.044014834	0.62254383	0.042486083	0.033421095	0.203644878	4.408155395	6	0.621620545	5.135391877	7	0.643444779	0.011258607	0.013202216	0.426505813
54	ebi-a-GCST90016961	17pQE7	influenzapneu	|| id:ebi-a-GCST90016961	11	NA	MR Egger Inverse variance weighted	0.258564131	0.125399828	0.069264755	0.096640396	0.048038344	0.044247927	0.024700951	0.042024694	0.556685131	11.92749763	9	0.217427579	16.97968065	10	0.074814806	-0.019216929	0.009842329	0.082637183
55	ebi-a-GCST90016962	yYXvdy	influenzapneu	|| id:ebi-a-GCST90016962	12	Inconsistent direction	MR Egger Weighted median Inverse variance weighted	-0.158559899	0.234008437	0.513407552	0.020211483	0.060392062	0.737873137	0.01142579	0.048159295	0.812462897	13.79063355	10	0.182757439	14.55193597	11	0.203941791	0.010410563	0.014011599	0.474576943
56	ebi-a-GCST90016963	PWWmy3	influenzapneu	|| id:ebi-a-GCST90016963	8	Inconsistent direction	MR Egger Weighted median Inverse variance weighted	-0.184618227	0.133604667	0.216272573	0.027346699	0.027645628	0.322571604	0.029815817	0.019731148	0.130761945	3.965292085	6	0.681373503	6.598718118	7	0.471820605	0.030802685	0.01898139	0.155762127
57	ebi-a-GCST90016964	YBo4zp	influenzapneu	|| id:ebi-a-GCST90016964	5	NA	MR Egger Weighted median Inverse variance weighted	-0.409284063	0.218005597	0.157098294	-0.021863957	0.034089103	0.521277946	-0.027856067	0.025102735	0.26713586	0.21286331	3	0.975486484	3.315183493	4	0.50653017	0.053057808	0.030123539	0.176397376
58	ebi-a-GCST90016965	qYhfz8	influenzapneu	|| id:ebi-a-GCST90016965	10	Inconsistent direction	MR Egger Weighted median Inverse variance weighted	-0.051581195	0.142054186	0.725930403	0.035629674	0.030197813	0.238049537	0.014423519	0.02498769	0.563787479	10.52095113	8	0.230346973	10.81483	9	0.288615315	0.007375858	0.0156031	0.649042794
59	ebi-a-GCST90016966	ONJyr6	influenzapneu	|| id:ebi-a-GCST90016966	13	Inconsistent direction	MR Egger Weighted median Inverse variance weighted	0.007907739	0.175737422	0.964915814	-0.027970843	0.052543218	0.594490714	0.016198228	0.046455087	0.727325228	18.50240679	11	0.070631508	18.50645903	12	0.101155665	0.000548173	0.011168316	0.961733118
60	ebi-a-GCST90016967	Gh6X6M	influenzapneu	|| id:ebi-a-GCST90016967	13	NA	MR Egger Weighted median	0.146381109	0.122828371	0.258435664	0.078634938	0.051937475	0.130018023	0.093195979	0.040586405	0.021662372	15.00294123	11	0.182362318	15.29249897	12	0.225828953	-0.003834011	0.00832104	0.653945871
61	ebi-a-GCST90016968	YWwH0d	influenzapneu	|| id:ebi-a-GCST90016968	8	Inconsistent direction	MR Egger Weighted median Inverse variance weighted	-0.168558848	0.239301861	0.507601785	0.010491071	0.060577477	0.86250652	0.001326718	0.045228563	0.976598508	4.690058816	6	0.584134222	5.212717853	7	0.634021979	0.011007633	0.015225961	0.496911555
62	ebi-a-GCST90016969	jHRj6g	influenzapneu	|| id:ebi-a-GCST90016969	12	NA	MR Egger	0.102187454	0.143214785	0.491836867	0.101460513	0.047049842	0.031048742	0.083301254	0.034946827	0.017141564	5.994249869	10	0.815746114	6.012741493	11	0.87251275	-0.001445759	0.010631836	0.894532511
63	ebi-a-GCST90016970	Qx22hB	influenzapneu	|| id:ebi-a-GCST90016970	12	Inconsistent direction	MR Egger Inverse variance weighted	0.113520157	0.08603097	0.216404404	-0.095015514	0.045186366	0.035487856	-0.053124632	0.040512818	0.189754983	14.16237953	10	0.165712996	20.55006664	11	0.038343603	-0.014466828	0.006811921	0.059645675
64	ebi-a-GCST90016971	4nusty	influenzapneu	|| id:ebi-a-GCST90016971	13	Inconsistent direction	MR Egger Weighted median Inverse variance weighted	-0.053052616	0.164815674	0.753569847	0.037657116	0.042886576	0.379909528	0.034860626	0.033421542	0.296921166	4.395176186	11	0.956901056	4.691896603	12	0.967486429	0.00649874	0.011930412	0.596815876
65	ebi-a-GCST90016971	4nusty	influenzapneu	|| id:ebi-a-GCST90016971	13	Inconsistent direction	MR Egger Weighted median Inverse variance weighted	-0.053052616	0.164815674	0.753569847	0.037657116	0.042886576	0.379909528	0.034860626	0.033421542	0.296921166	4.395176186	11	0.956901056	4.691896603	12	0.967486429	0.00649874	0.011930412	0.596815876
66	ebi-a-GCST90016973	qkGhqU	influenzapneu	|| id:ebi-a-GCST90016973	8	Inconsistent direction	MR Egger Weighted median Inverse variance weighted	0.067215293	0.080210101	0.434141904	0.015304285	0.054206133	0.777686704	-0.019449456	0.040890668	0.634327059	1.627325206	6	0.950592847	3.204685221	7	0.865443596	-0.008630684	0.006871947	0.255831519
67	ebi-a-GCST90016974	edh8tS	influenzapneu	|| id:ebi-a-GCST90016974	13	Inconsistent direction	MR Egger Inverse variance weighted	-0.171063861	0.122656083	0.190642367	0.084862399	0.041646411	0.04158113	0.070710787	0.038911209	0.069181235	13.76027418	11	0.246543479	19.03963778	12	0.087576354	0.021571615	0.010500478	0.064490933
68	ebi-a-GCST90016975	0wFP0s	influenzapneu	|| id:ebi-a-GCST90016975	15	NA	MR Egger Weighted median Inverse variance weighted	-0.118265901	0.06516979	0.092697421	-0.040055292	0.021703718	0.064957609	-0.027480099	0.015694105	0.079948957	13.15822646	13	0.435665479	15.23447769	14	0.362316282	0.01333791	0.009312683	0.175682208
69	ebi-a-GCST90016976	nVrkfg	influenzapneu	|| id:ebi-a-GCST90016976	9	NA	MR Egger Weighted median Inverse variance weighted	-0.169684623	0.307135402	0.59781322	-0.009748469	0.036130592	0.78730486	-0.004556568	0.028746391	0.874055553	9.165607996	7	0.240983808	9.547762784	8	0.298211273	0.015480784	0.028655297	0.605783637
70	ebi-a-GCST90016977	TVTbU8	influenzapneu	|| id:ebi-a-GCST90016977	4	Inconsistent direction	MR Egger Weighted median Inverse variance weighted	-0.142862278	0.381517976	0.744039167	0.004627366	0.034401725	0.892999542	-0.005266245	0.029741568	0.85945589	2.099452612	2	0.350033538	2.236868602	3	0.524722961	0.017736472	0.049021505	0.752144593
71	ebi-a-GCST90016978	U9dug5	influenzapneu	|| id:ebi-a-GCST90016978	8	Inconsistent direction	MR Egger Weighted median Inverse variance weighted	-0.007875449	0.330846264	0.981780901	0.086322349	0.074129778	0.244231157	0.052937102	0.087483507	0.545106236	22.8328584	6	0.000854435	22.97277316	7	0.001723318	0.004714357	0.024586418	0.854265425
72	ebi-a-GCST90016979	Uzi83l	influenzapneu	|| id:ebi-a-GCST90016979	8	Inconsistent direction	MR Egger Weighted median Inverse variance weighted	0.04715461	0.159771548	0.777835096	-0.011721969	0.0307545	0.703094569	-0.015991732	0.029849076	0.59212926	12.36914841	6	0.054222404	12.70446455	7	0.079644924	-0.008706484	0.021587873	0.700703144
73	ebi-a-GCST90016980	AUBpQa	influenzapneu	|| id:ebi-a-GCST90016980	6	NA	MR Egger Weighted median Inverse variance weighted	0.010588909	0.108411501	0.926890259	0.020395361	0.048387943	0.673392378	0.047580666	0.039965458	0.233832351	3.238992182	4	0.518656158	3.373731741	5	0.642573673	0.003847484	0.01048164	0.732162458
74	ebi-a-GCST90016981	Qhql53	influenzapneu	|| id:ebi-a-GCST90016981	9	Inconsistent direction	MR Egger Weighted median Inverse variance weighted	0.016799725	0.162591022	0.920602898	-0.039675468	0.056238692	0.480509418	-0.033366811	0.043547442	0.443546906	3.58332894	7	0.826322186	3.685885446	8	0.884294245	-0.003651717	0.011402904	0.758130455
75	ebi-a-GCST90016982	ueuT53	influenzapneu	|| id:ebi-a-GCST90016982	11	NA	MR Egger Weighted median Inverse variance weighted	0.096570327	0.097917076	0.349782697	0.025642117	0.033952783	0.450111753	0.026753092	0.025078864	0.286080892	5.194670845	9	0.817018773	5.738766472	10	0.836712613	-0.007652521	0.010374494	0.479529381
76	ebi-a-GCST90016983	RU0loA	influenzapneu	|| id:ebi-a-GCST90016983	11	NA	MR Egger Weighted median Inverse variance weighted	0.080898354	0.090724592	0.395771994	0.028197311	0.050672755	0.577897111	0.021525721	0.035953401	0.549365179	9.503563459	9	0.392146286	10.04522202	10	0.436534802	-0.004716971	0.006586009	0.492025629
77	ebi-a-GCST90016984	Nr3G75	influenzapneu	|| id:ebi-a-GCST90016984	8	NA	MR Egger Weighted median Inverse variance weighted	-0.324161446	0.309472816	0.335235751	-0.046311655	0.05198505	0.373001666	-0.047814705	0.039196584	0.222514465	5.570013822	6	0.473035299	6.380390628	7	0.496099881	0.019963141	0.02217611	0.402692387
78	ebi-a-GCST90016985	5p4QJf	influenzapneu	|| id:ebi-a-GCST90016985	8	Inconsistent direction	MR Egger Weighted median Inverse variance weighted	-0.362913102	0.26262161	0.216254756	0.042004728	0.06228281	0.500044785	0.013070159	0.047129621	0.781531599	4.414906398	6	0.620715907	6.53274495	7	0.479092708	0.022190126	0.015248016	0.195834748
79	ebi-a-GCST90016986	PYeEtL	influenzapneu	|| id:ebi-a-GCST90016986	9	Inconsistent direction	MR Egger Weighted median	0.052824486	0.156129987	0.745030735	-0.089085354	0.045558635	0.050535876	-0.09096283	0.043023866	0.034494672	12.81946792	7	0.076631112	14.50177487	8	0.069588512	-0.01497306	0.015622262	0.369764024
80	ebi-a-GCST90016987	ZHB9A3	influenzapneu	|| id:ebi-a-GCST90016987	9	Inconsistent direction	MR Egger Weighted median Inverse variance weighted	0.010062114	0.100814995	0.923295274	-0.04396433	0.042182278	0.297297423	-0.009192479	0.032736747	0.778863782	7.533009572	7	0.375565076	7.57728847	8	0.475810867	-0.002109996	0.010402037	0.84502661
81	ebi-a-GCST90016988	eLVkqz	influenzapneu	|| id:ebi-a-GCST90016988	11	NA	MR Egger Weighted median Inverse variance weighted	-0.121819844	0.183546374	0.523517691	-0.014939593	0.052781562	0.77714182	-0.032603447	0.043132583	0.449715725	16.07880458	9	0.065254068	16.52769362	10	0.085490325	0.00676585	0.013497661	0.628218286
82	ebi-a-GCST90016989	Dxfb2k	influenzapneu	|| id:ebi-a-GCST90016989	10	Inconsistent direction	MR Egger Weighted median Inverse variance weighted	-0.008258604	0.119788603	0.946726975	0.007333144	0.054086299	0.892151518	-0.009117848	0.04300487	0.832092246	1.161887283	8	0.997004258	1.161946347	9	0.998964522	-6.06E-05	0.007889141	0.994056236
83	ebi-a-GCST90016990	TckWKq	influenzapneu	|| id:ebi-a-GCST90016990	9	NA	MR Egger Weighted median Inverse variance weighted	0.080963596	0.110307913	0.486813119	0.023780485	0.032695231	0.467018896	0.036158161	0.024501591	0.140011706	6.09657593	7	0.528519097	6.270124722	8	0.617002241	-0.005039714	0.012097486	0.68945417
84	ebi-a-GCST90016991	LQVEFC	influenzapneu	|| id:ebi-a-GCST90016991	11	NA	MR Egger Weighted median Inverse variance weighted	-0.065942973	0.239131424	0.788959211	-0.018140847	0.033585253	0.58909826	-0.010563292	0.030755825	0.731254969	17.84440915	9	0.037022184	17.95272566	10	0.055766348	0.005838871	0.024981088	0.820423177
85	ebi-a-GCST90016992	vxWiQ8	influenzapneu	|| id:ebi-a-GCST90016992	6	NA	MR Egger Weighted median Inverse variance weighted	0.119464792	0.096294809	0.282542461	0.048857497	0.044552479	0.27280403	0.045510658	0.036513713	0.212617915	1.134904557	4	0.888695404	1.823771088	5	0.872952493	-0.010380964	0.012507489	0.453212892
86	ebi-a-GCST90016993	1GWQ7J	influenzapneu	|| id:ebi-a-GCST90016993	15	Inconsistent direction	MR Egger Weighted median Inverse variance weighted	-0.003506762	0.120128169	0.977154984	-0.001548501	0.035657129	0.965360736	0.012609973	0.029555629	0.669632696	18.87485127	13	0.127035318	18.90280476	14	0.168696461	0.001337095	0.009636387	0.891770328
87	ebi-a-GCST90016993	1GWQ7J	influenzapneu	|| id:ebi-a-GCST90016993	15	Inconsistent direction	MR Egger Weighted median Inverse variance weighted	-0.003506762	0.120128169	0.977154984	-0.001548501	0.035657129	0.965360736	0.012609973	0.029555629	0.669632696	18.87485127	13	0.127035318	18.90280476	14	0.168696461	0.001337095	0.009636387	0.891770328
88	ebi-a-GCST90016995	b6MXSK	influenzapneu	|| id:ebi-a-GCST90016995	10	NA	MR Egger Weighted median Inverse variance weighted	0.166773017	0.115268951	0.185967709	0.013822341	0.050512112	0.784358155	0.041144556	0.037100331	0.267426825	6.971043137	8	0.539760109	8.296135701	9	0.504600365	-0.009891767	0.008593118	0.282920956
89	ebi-a-GCST90016996	LC1IjO	influenzapneu	|| id:ebi-a-GCST90016996	10	NA	MR Egger Weighted median Inverse variance weighted	0.129701201	0.119385466	0.308946292	0.010451959	0.031873155	0.742969448	0.0152007	0.02966055	0.608308941	16.38906453	8	0.037138105	18.39772987	9	0.030829724	-0.014835148	0.014982014	0.351077767
90	ebi-a-GCST90016997	W1kPoO	influenzapneu	|| id:ebi-a-GCST90016997	12	Inconsistent direction	MR Egger Weighted median Inverse variance weighted	-0.072027489	0.150854839	0.643297165	0.000614522	0.053409992	0.99081995	-0.041308438	0.039285612	0.293033483	10.10682316	10	0.431171878	10.15181658	11	0.516785131	0.001957147	0.009275904	0.837130625
91	ebi-a-GCST90016998	Td766F	influenzapneu	|| id:ebi-a-GCST90016998	6	NA	MR Egger Weighted median Inverse variance weighted	-0.17994593	0.184824725	0.385383893	-0.052508145	0.06254143	0.401147406	-0.014023781	0.049390144	0.776457236	1.897731498	4	0.754561711	2.76562152	5	0.736065068	0.013552916	0.014547903	0.40427676
92	ebi-a-GCST90016999	bkeMAK	influenzapneu	|| id:ebi-a-GCST90016999	9	NA	MR Egger Weighted median Inverse variance weighted	0.177711136	0.114684899	0.165179259	0.019617525	0.030921493	0.525800199	0.038526008	0.022558484	0.087668285	6.813204539	7	0.448584817	8.342855498	8	0.400715492	-0.018310768	0.014805067	0.256046163
93	ebi-a-GCST90017000	i1p4aV	influenzapneu	|| id:ebi-a-GCST90017000	14	NA	MR Egger Weighted median Inverse variance weighted	-0.00218679	0.063795027	0.973218753	-0.020844902	0.040801386	0.609430108	-0.016043421	0.030676976	0.600988716	8.482936671	12	0.746344185	8.544305437	13	0.806423639	-0.00128695	0.005195027	0.808533539
94	ebi-a-GCST90017001	V1SFuW	influenzapneu	|| id:ebi-a-GCST90017001	11	Inconsistent direction	MR Egger Weighted median Inverse variance weighted	-0.017621424	0.097888745	0.861128903	0.013558828	0.024807154	0.584674681	0.009930166	0.020938574	0.635320012	13.39595568	9	0.14549279	13.52012233	10	0.196026485	0.004108556	0.014225003	0.779256379
95	ebi-a-GCST90017002	KuUfFu	influenzapneu	|| id:ebi-a-GCST90017002	5	NA	MR Egger Weighted median Inverse variance weighted	0.075554468	0.12203431	0.579670498	0.032412623	0.040107102	0.419003261	0.017614649	0.03296529	0.593106821	0.59671938	3	0.897182984	0.839882113	4	0.93302275	-0.006488758	0.013158703	0.655769369
96	ebi-a-GCST90017003	R110r8	influenzapneu	|| id:ebi-a-GCST90017003	8	NA	MR Egger Weighted median Inverse variance weighted	-0.039790653	0.166693033	0.819277499	-0.008349022	0.05997995	0.889294575	-0.06395896	0.04563659	0.161069324	5.091307652	6	0.53215678	5.114032132	7	0.646049556	-0.00159303	0.010567616	0.885116096
97	ebi-a-GCST90017004	s24p0d	influenzapneu	|| id:ebi-a-GCST90017004	18	Inconsistent direction	MR Egger Weighted median Inverse variance weighted	-0.031108768	0.070211421	0.663645268	0.008451614	0.029311056	0.773084806	0.022523717	0.020756446	0.277858214	17.61713121	16	0.346788395	18.32259052	17	0.368768447	0.005396758	0.006742246	0.435181203
98	ebi-a-GCST90017005	FEBCcs	influenzapneu	|| id:ebi-a-GCST90017005	15	NA	MR Egger Weighted median Inverse variance weighted	0.115411354	0.173546817	0.517664875	0.061698376	0.046932342	0.188636356	0.028988127	0.037832814	0.443547481	19.10907677	13	0.119760363	19.49285346	14	0.146958378	-0.006629726	0.012974912	0.617942237
99	ebi-a-GCST90017006	UHmcOf	influenzapneu	|| id:ebi-a-GCST90017006	9	NA	MR Egger Weighted median Inverse variance weighted	-0.162719126	0.105694186	0.16756942	-0.058020106	0.048616845	0.232706603	-0.034021147	0.035330186	0.335573406	5.256873971	7	0.628647524	6.926037005	8	0.544633405	0.011170644	0.008646271	0.237386551
100	ebi-a-GCST90017007	dCDVsT	influenzapneu	|| id:ebi-a-GCST90017007	10	Inconsistent direction	MR Egger Weighted median Inverse variance weighted	0.000366615	0.098648466	0.997125768	0.022458222	0.053512319	0.674716888	-0.019687753	0.047816811	0.680535228	19.10705172	8	0.0142975	19.24088654	9	0.023220835	-0.002423485	0.010237823	0.818823712
101	ebi-a-GCST90017008	6hCzFG	influenzapneu	|| id:ebi-a-GCST90017008	13	NA	MR Egger Weighted median Inverse variance weighted	-0.008033346	0.210592884	0.970254513	-0.019811134	0.049043159	0.686247239	-0.00306321	0.042517642	0.942565597	19.4937735	11	0.052785847	19.49480652	12	0.077266586	0.000410362	0.016996743	0.981170518
102	ebi-a-GCST90017009	q5ZmUi	influenzapneu	|| id:ebi-a-GCST90017009	8	Inconsistent direction	MR Egger Weighted median Inverse variance weighted	0.071069774	0.173060279	0.695581181	-0.040433998	0.057707899	0.483511102	-0.015958414	0.053260046	0.764457882	12.44564805	6	0.052734142	13.03208796	7	0.071330423	-0.007731527	0.014540745	0.614025026
103	ebi-a-GCST90017010	7xh4CV	influenzapneu	|| id:ebi-a-GCST90017010	5	Inconsistent direction	MR Egger Weighted median Inverse variance weighted	0.143433581	0.18303733	0.490431744	-0.048427886	0.060931961	0.426737844	-0.007101439	0.045863325	0.876948105	2.370366664	3	0.499174695	3.092065886	4	0.54253835	-0.012747648	0.015005551	0.458005165
104	ebi-a-GCST90017011	UQxQn2	influenzapneu	|| id:ebi-a-GCST90017011	18	Inconsistent direction	MR Egger Weighted median Inverse variance weighted	-0.090047196	0.127753374	0.491036442	0.027136898	0.044071313	0.538059729	-0.02307546	0.033412803	0.489806074	18.50591803	16	0.295114469	18.84819788	17	0.337314757	0.004685682	0.008613457	0.593944789
105	ebi-a-GCST90017012	QjTC8W	influenzapneu	|| id:ebi-a-GCST90017012	11	NA	MR Egger Weighted median Inverse variance weighted	0.066702972	0.079318371	0.422154488	0.003643941	0.023997562	0.879308155	0.027193059	0.018721368	0.146358583	5.450281765	9	0.793423744	5.713041521	10	0.838768524	-0.006075693	0.011852676	0.62057326
106	ebi-a-GCST90017013	N278Rg	influenzapneu	|| id:ebi-a-GCST90017013	9	Inconsistent direction	MR Egger Weighted median Inverse variance weighted	-0.00823171	0.062055541	0.898202284	0.019735736	0.036768648	0.59143723	0.026863861	0.027787087	0.333656514	4.136057869	7	0.763979664	4.536120211	8	0.805808609	0.004612506	0.007292444	0.547153458
107	ebi-a-GCST90017014	KfQ7Bu	influenzapneu	|| id:ebi-a-GCST90017014	11	Inconsistent direction	MR Egger Weighted median Inverse variance weighted	-0.00205456	0.07211663	0.977893556	0.002923758	0.034515374	0.932492849	0.019189979	0.024050103	0.424918847	9.915396741	9	0.357377697	10.02431742	10	0.438362429	0.002471482	0.007860245	0.760362652
108	ebi-a-GCST90017015	xTBrMh	influenzapneu	|| id:ebi-a-GCST90017015	14	NA	MR Egger Weighted median Inverse variance weighted	0.042608356	0.075836871	0.584565005	0.043146764	0.03212652	0.179263433	0.035314503	0.025728583	0.169883379	2.319587277	12	0.998735341	2.330040697	13	0.999469369	-0.000748573	0.00732158	0.920253252
109	ebi-a-GCST90017016	nzZF6H	influenzapneu	|| id:ebi-a-GCST90017016	9	NA	MR Egger Weighted median Inverse variance weighted	-0.048194634	0.077239142	0.552432667	-0.03036512	0.024951346	0.223614405	-0.0190241	0.019423426	0.327362109	6.280688584	7	0.507383704	6.432948131	8	0.59885427	0.004673202	0.011976289	0.707987111
110	ebi-a-GCST90017017	MH6S7B	influenzapneu	|| id:ebi-a-GCST90017017	5	Inconsistent direction	MR Egger Weighted median Inverse variance weighted	-0.012514377	0.286973741	0.967957004	-0.012253169	0.039552024	0.756713976	0.012232094	0.041030021	0.765607398	7.60045753	3	0.055032681	7.619823138	4	0.106540203	0.003248855	0.037159854	0.935839288
111	ebi-a-GCST90017018	hSTqYS	influenzapneu	|| id:ebi-a-GCST90017018	14	NA	MR Egger Weighted median Inverse variance weighted	0.084915094	0.091613771	0.372254933	0.03807813	0.039560669	0.335785987	0.019124954	0.029495124	0.516719348	11.62254802	12	0.476449209	12.19788673	13	0.511487781	-0.00556225	0.007333119	0.462783352
112	ebi-a-GCST90017019	bSt9Ja	influenzapneu	|| id:ebi-a-GCST90017019	16	Inconsistent direction	MR Egger Weighted median Inverse variance weighted	-0.104127697	0.077233602	0.198998001	0.000114079	0.038061272	0.997608554	-0.005811443	0.028589947	0.838924977	14.87689706	14	0.386621339	16.85521514	15	0.327593111	0.009043246	0.006627786	0.193959438
113	ebi-a-GCST90017020	Jbcn0Y	influenzapneu	|| id:ebi-a-GCST90017020	13	NA	MR Egger Weighted median Inverse variance weighted	0.089558388	0.123935667	0.484993768	0.002143009	0.047253941	0.963827604	0.002702237	0.036437632	0.940882584	9.063490246	11	0.616031824	9.601104528	12	0.650909929	-0.006084137	0.008297811	0.478758213
114	ebi-a-GCST90017021	3lNKFv	influenzapneu	|| id:ebi-a-GCST90017021	12	Inconsistent direction	MR Egger Weighted median Inverse variance weighted	-0.160848807	0.098054407	0.131956422	0.014467293	0.045831221	0.752257114	-0.03182165	0.038700119	0.410927608	13.17653397	10	0.213968444	15.83741726	11	0.14727484	0.010310002	0.00725515	0.185723969
115	ebi-a-GCST90017022	GFHB2H	influenzapneu	|| id:ebi-a-GCST90017022	9	Inconsistent direction	MR Egger Weighted median Inverse variance weighted	0.020226662	0.108506643	0.857410904	-0.03571918	0.03427836	0.297396406	-0.039946198	0.026692977	0.134521866	3.715038585	7	0.811951836	4.042379268	8	0.853279742	-0.00714874	0.012494806	0.585126291
116	ebi-a-GCST90017023	ry9GMM	influenzapneu	|| id:ebi-a-GCST90017023	3	NA	MR Egger Inverse variance weighted	1.620180711	1.831436792	0.538915737	0.19253862	0.097438556	0.04815474	0.138630736	0.09875584	0.160386596	2.060822447	1	0.151128582	3.4141921	2	0.181391781	-0.08721632	0.107624174	0.566438153
117	ebi-a-GCST90017024	LnLG6s	influenzapneu	|| id:ebi-a-GCST90017024	15	NA	MR Egger Weighted median Inverse variance weighted	-0.119634623	0.071044473	0.116036867	-0.070502037	0.042050975	0.093623647	-0.045201575	0.036181687	0.211557451	20.01713716	13	0.094783768	22.27376515	14	0.073161492	0.006393428	0.005281206	0.247599455
118	ebi-a-GCST90017025	vhaYZZ	influenzapneu	|| id:ebi-a-GCST90017025	13	Inconsistent direction	MR Egger Weighted median Inverse variance weighted	-0.111671309	0.115752654	0.355405249	0.004473018	0.036799351	0.903254192	0.0108746	0.026723819	0.684062795	8.845244403	11	0.636174482	10.0291683	12	0.61340163	0.011471033	0.010542428	0.299824122
119	ebi-a-GCST90017026	SN6vXg	influenzapneu	|| id:ebi-a-GCST90017026	12	NA	MR Egger Weighted median Inverse variance weighted	-0.118370351	0.18984558	0.546907932	-0.012283582	0.055491061	0.824811007	-0.003201274	0.044472719	0.942615541	16.00926029	10	0.099367621	16.63477084	11	0.119152752	0.007623039	0.012195412	0.545920515
120	ebi-a-GCST90017027	A8xZV3	influenzapneu	|| id:ebi-a-GCST90017027	10	Inconsistent direction	MR Egger Weighted median Inverse variance weighted	-0.010201475	0.128747078	0.938790652	0.03170442	0.03425543	0.354690412	0.03565282	0.025393217	0.160310138	7.244999596	8	0.51044464	7.376982337	9	0.597932671	0.004859021	0.01337489	0.725797478
121	ebi-a-GCST90017028	hkyO9d	influenzapneu	|| id:ebi-a-GCST90017028	10	Inconsistent direction	MR Egger Weighted median Inverse variance weighted	-0.163898002	0.128898221	0.239259086	0.061523499	0.055824685	0.270425099	0.019584946	0.045035472	0.663650824	9.963759039	8	0.267578782	12.78976294	9	0.172352293	0.014857262	0.009863227	0.170405361
122	ebi-a-GCST90017028	hkyO9d	influenzapneu	|| id:ebi-a-GCST90017028	10	Inconsistent direction	MR Egger Weighted median Inverse variance weighted	-0.163898002	0.128898221	0.239259086	0.061523499	0.055824685	0.270425099	0.019584946	0.045035472	0.663650824	9.963759039	8	0.267578782	12.78976294	9	0.172352293	0.014857262	0.009863227	0.170405361
123	ebi-a-GCST90017030	gWK4pF	influenzapneu	|| id:ebi-a-GCST90017030	8	NA	MR Egger Weighted median Inverse variance weighted	-0.063059861	0.099181871	0.54837478	-0.053424819	0.03886958	0.169297836	-0.054330469	0.035734644	0.12841387	13.37163619	6	0.037499609	13.39197568	7	0.063114689	0.001097286	0.011485935	0.92700229
124	ebi-a-GCST90017031	z2yWv5	influenzapneu	|| id:ebi-a-GCST90017031	8	Inconsistent direction	MR Egger Weighted median Inverse variance weighted	-0.007026299	0.107221016	0.949880135	0.005388857	0.032290844	0.867460559	0.019956914	0.023394948	0.393635052	5.173561746	6	0.521753206	5.240060262	7	0.63069337	0.003795363	0.014717952	0.805121758
125	ebi-a-GCST90017032	uwxNuF	influenzapneu	|| id:ebi-a-GCST90017032	10	Inconsistent direction	MR Egger Weighted median Inverse variance weighted	0.237148473	0.141388226	0.132008532	0.006844806	0.048482441	0.887726845	-0.001316754	0.036467102	0.971196256	6.167621148	8	0.628462041	9.210012916	9	0.418118507	-0.021226861	0.012169654	0.11927215
126	ebi-a-GCST90017033	wH5ojX	influenzapneu	|| id:ebi-a-GCST90017033	6	Inconsistent direction	MR Egger Weighted median Inverse variance weighted	-0.100290745	0.16983254	0.586587353	0.041661017	0.040594154	0.304759056	0.002808629	0.042526025	0.947342051	11.40788849	4	0.022342866	12.53961319	5	0.028097069	0.015313905	0.024310181	0.562927265
127	ebi-a-GCST90017034	ADnzaC	influenzapneu	|| id:ebi-a-GCST90017034	7	Inconsistent direction	MR Egger Weighted median Inverse variance weighted	-0.041979074	0.147042671	0.786718241	0.053964708	0.057503702	0.348009994	0.002073289	0.044776466	0.96306868	5.486680084	5	0.359408669	5.596326919	6	0.469891584	0.003434968	0.010866621	0.764694239
128	ebi-a-GCST90017035	B8GsUC	influenzapneu	|| id:ebi-a-GCST90017035	10	NA	MR Egger Weighted median Inverse variance weighted	0.098115391	0.070426609	0.20106184	0.034867666	0.027137162	0.198838476	0.018039035	0.022478228	0.422257179	10.73746687	8	0.21702295	12.65948634	9	0.178629066	-0.011428063	0.009549918	0.265693761
129	ebi-a-GCST90017036	hIapeP	influenzapneu	|| id:ebi-a-GCST90017036	13	NA	MR Egger Weighted median	0.17783215	0.115623524	0.152295427	0.045136609	0.036808674	0.220104893	0.070649903	0.03012497	0.019015481	15.2880464	11	0.169686141	16.56992901	12	0.166503651	-0.010389564	0.010818147	0.357497534
130	ebi-a-GCST90017037	eGLusd	influenzapneu	|| id:ebi-a-GCST90017037	8	Inconsistent direction	MR Egger Weighted median Inverse variance weighted	0.041676053	0.149761207	0.790136329	-0.027177039	0.045163486	0.547341873	-0.01347091	0.035329111	0.702982341	6.051399436	6	0.417457001	6.196288469	7	0.51702605	-0.005459859	0.01440509	0.717721368
131	ebi-a-GCST90017038	KyJ47g	influenzapneu	|| id:ebi-a-GCST90017038	11	Inconsistent direction	MR Egger Weighted median Inverse variance weighted	-0.031423481	0.102220416	0.765526573	0.032805387	0.028347793	0.247171626	0.036018521	0.021125408	0.088197059	10.79199045	9	0.290236903	11.33865106	10	0.331749688	0.010283908	0.015231013	0.516521368
132	ebi-a-GCST90017039	qjCY7e	influenzapneu	|| id:ebi-a-GCST90017039	5	NA	MR Egger Weighted median Inverse variance weighted	0.179364292	0.347929906	0.641774457	0.111138109	0.072923162	0.127497715	0.090539526	0.055869936	0.105116098	2.307068849	3	0.511168056	2.373969441	4	0.667336431	-0.00779608	0.030141253	0.81263511
133	ebi-a-GCST90017040	Clgj1u	influenzapneu	|| id:ebi-a-GCST90017040	13	NA	MR Egger Weighted median Inverse variance weighted	0.039511687	0.083160697	0.643992295	0.019536516	0.027963478	0.484774546	0.014096062	0.022029748	0.522260445	5.203363364	11	0.920918947	5.30381665	12	0.947053912	-0.002802115	0.008841051	0.757220422
134	ebi-a-GCST90017041	UvZibV	influenzapneu	|| id:ebi-a-GCST90017041	14	Inconsistent direction	MR Egger Weighted median Inverse variance weighted	0.07978966	0.073050525	0.296165567	0.020570595	0.037167692	0.579952813	-0.001916682	0.02629241	0.941886751	9.119567783	12	0.692685245	10.55676888	13	0.647893941	-0.007119394	0.005938602	0.253731514
135	ebi-a-GCST90017042	XuwmkC	influenzapneu	|| id:ebi-a-GCST90017042	12	Inconsistent direction	MR Egger Weighted median Inverse variance weighted	-0.045325201	0.080802277	0.587186783	-0.006865594	0.027854373	0.805309338	0.002500057	0.021000867	0.905239368	5.052977823	10	0.887611044	5.428678542	11	0.908644173	0.006459073	0.010537782	0.553596719
136	ebi-a-GCST90017043	OD6PY7	influenzapneu	|| id:ebi-a-GCST90017043	7	Inconsistent direction	MR Egger Weighted median Inverse variance weighted	-0.156136423	0.232190772	0.531116241	0.097800407	0.054193775	0.071130594	0.05179025	0.047440658	0.274971626	7.577205192	5	0.181127625	8.846944367	6	0.18237055	0.018140339	0.019817902	0.401995902
137	ebi-a-GCST90017044	29SXxl	influenzapneu	|| id:ebi-a-GCST90017044	11	NA	MR Egger Weighted median Inverse variance weighted	-0.026430684	0.14091399	0.855377352	-0.0258586	0.026412386	0.327563632	-0.009490472	0.023037625	0.680372179	15.12260445	9	0.087622828	15.14763005	10	0.126771515	0.002399686	0.019663196	0.905549308
138	ebi-a-GCST90017045	M58Y1y	influenzapneu	|| id:ebi-a-GCST90017045	15	NA	MR Egger Weighted median Inverse variance weighted	-0.042931588	0.07030398	0.551954254	-0.026379562	0.032578997	0.418106468	-0.040065453	0.024133837	0.096887083	9.062745399	13	0.768188309	9.064629422	14	0.826888249	0.0003	0.006911591	0.966038051
139	ebi-a-GCST90017046	bO8A1q	influenzapneu	|| id:ebi-a-GCST90017046	11	Inconsistent direction	MR Egger Weighted median Inverse variance weighted	-0.000195546	0.123008516	0.998766284	0.00270287	0.024345636	0.911599911	0.007669873	0.018738443	0.682310582	10.79282946	9	0.290177219	10.79786221	10	0.373481839	0.001105967	0.017072056	0.949763443
140	ebi-a-GCST90017047	kYRztw	influenzapneu	|| id:ebi-a-GCST90017047	13	NA	MR Egger Weighted median Inverse variance weighted	0.150489176	0.094067362	0.137947562	0.024774458	0.045831011	0.588810183	0.011463862	0.032494791	0.724245309	8.722669768	11	0.647473922	11.20292644	12	0.511612634	-0.012156726	0.007719129	0.14358647
141	ebi-a-GCST90017048	xF2Fe0	influenzapneu	|| id:ebi-a-GCST90017048	13	NA	MR Egger Weighted median Inverse variance weighted	-0.076239194	0.111338741	0.507673163	-0.036096946	0.049743146	0.468043097	-0.053006821	0.037007884	0.15205466	7.128081204	11	0.788618365	7.177029809	12	0.845696263	0.001785139	0.00806867	0.828956302
142	ebi-a-GCST90017049	k12F2v	influenzapneu	|| id:ebi-a-GCST90017049	10	NA	MR Egger Weighted median Inverse variance weighted	0.029236091	0.171692213	0.869015983	0.066442914	0.056278967	0.237761905	0.057138686	0.041834177	0.171989983	5.28892843	8	0.726295719	5.3170066	9	0.805844904	0.001855538	0.011073515	0.871083573
143	ebi-a-GCST90017050	0xPocs	influenzapneu	|| id:ebi-a-GCST90017050	15	Inconsistent direction	MR Egger Weighted median Inverse variance weighted	-0.065394414	0.076886766	0.410423388	0.069701086	0.043978734	0.112993243	0.024336523	0.03167753	0.442333793	13.17128597	13	0.434669861	14.8189545	14	0.390641678	0.008461716	0.006635382	0.224542697
144	ebi-a-GCST90017051	IZtUUd	influenzapneu	|| id:ebi-a-GCST90017051	8	Inconsistent direction	MR Egger Weighted median Inverse variance weighted	0.035465432	0.226786908	0.880860936	-0.027283571	0.061166853	0.655559996	-0.007807003	0.047335135	0.868998755	5.803525283	6	0.445555483	5.841590731	7	0.55836317	-0.002827548	0.014492542	0.851750856
145	ebi-a-GCST90017052	uQAXaI	influenzapneu	|| id:ebi-a-GCST90017052	13	Inconsistent direction	MR Egger Weighted median	0.048118866	0.117041531	0.688875649	-0.065238991	0.046161212	0.157571672	-0.069938145	0.035614415	0.049557989	12.10106823	11	0.356094415	13.33330131	12	0.345287513	-0.009033813	0.008535721	0.312581991
146	ebi-a-GCST90017053	fkJCpO	influenzapneu	|| id:ebi-a-GCST90017053	20	Inconsistent direction	MR Egger Weighted median Inverse variance weighted	-0.01549337	0.088288402	0.862656869	0.001405635	0.039409077	0.971547249	0.018591299	0.033221856	0.575745143	29.8581651	18	0.038848463	30.14834826	19	0.04994056	0.002858761	0.006834978	0.680708567
147	ebi-a-GCST90017054	gcWePE	influenzapneu	|| id:ebi-a-GCST90017054	12	Inconsistent direction	MR Egger Weighted median Inverse variance weighted	0.014676689	0.107434982	0.894050254	0.028596065	0.044023469	0.515973828	-0.016489293	0.032774904	0.614888848	8.019657701	10	0.626916712	8.112446287	11	0.703197037	-0.002418406	0.007939294	0.7669065
148	ebi-a-GCST90017055	roGeCu	influenzapneu	|| id:ebi-a-GCST90017055	11	Inconsistent direction	MR Egger Weighted median Inverse variance weighted	-0.190982096	0.242058014	0.450399551	0.006750197	0.046368522	0.884255213	-0.017408522	0.042595942	0.682767411	19.5118666	9	0.021175764	20.66406889	10	0.023561717	0.014815948	0.020323253	0.484530598
149	ebi-a-GCST90017056	0koNmB	influenzapneu	|| id:ebi-a-GCST90017056	14	NA	MR Egger Weighted median Inverse variance weighted	-0.205647435	0.122428568	0.118834115	-0.067615073	0.045769795	0.139599015	-0.035995808	0.046979973	0.443560444	26.08081872	12	0.010454766	30.90349057	13	0.003482883	0.015284267	0.010260552	0.162132354
150	ebi-a-GCST90017057	tsrxmy	influenzapneu	|| id:ebi-a-GCST90017057	11	Inconsistent direction	MR Egger Weighted median Inverse variance weighted	0.055112535	0.101701119	0.601039466	0.000233574	0.03186551	0.99415157	-0.008899739	0.025767495	0.729803995	9.5205687	9	0.39067144	9.970178839	10	0.443113495	-0.006503368	0.009975404	0.530734472
151	ebi-a-GCST90017058	xmInzH	influenzapneu	|| id:ebi-a-GCST90017058	6	NA	MR Egger Weighted median Inverse variance weighted	0.018913555	0.122424633	0.884703998	0.012601796	0.057640464	0.82694015	0.01146489	0.042887187	0.789217626	4.342270289	4	0.361661882	4.346906551	5	0.500624232	-0.000568954	0.008706054	0.951029939
152	ebi-a-GCST90017059	QSB0XO	influenzapneu	|| id:ebi-a-GCST90017059	8	NA	MR Egger Weighted median Inverse variance weighted	-0.001306122	0.124039353	0.991939901	-0.024571366	0.031303884	0.432494464	-0.041122289	0.023170798	0.075939778	8.564796867	6	0.199573069	8.718008732	7	0.27354087	-0.005381332	0.016425797	0.754332517
153	ebi-a-GCST90017060	rQN0Da	influenzapneu	|| id:ebi-a-GCST90017060	11	NA	MR Egger Weighted median Inverse variance weighted	-0.021738888	0.1281308	0.869028535	-0.038812006	0.051361625	0.449852132	-0.011252199	0.04232301	0.790343336	13.08877916	9	0.158630078	13.09986324	10	0.218141841	0.000856822	0.009814525	0.932343457
154	ebi-a-GCST90017061	KoEAbu	influenzapneu	|| id:ebi-a-GCST90017061	10	NA	MR Egger Weighted median Inverse variance weighted	-0.013144205	0.084764957	0.880609908	-0.029309954	0.046984338	0.53274322	-0.028453314	0.034676894	0.411915978	9.516396669	8	0.300620556	9.564142988	9	0.386907448	-0.001443647	0.007205801	0.846210044
155	ebi-a-GCST90017062	sMEo2R	influenzapneu	|| id:ebi-a-GCST90017062	10	Inconsistent direction	MR Egger Weighted median Inverse variance weighted	0.081114828	0.09804159	0.432022757	-0.01992354	0.048124098	0.67887162	0.028640023	0.036835319	0.436854828	4.905555024	8	0.767621231	5.239110547	9	0.812986072	-0.004377056	0.007578758	0.579460183
156	ebi-a-GCST90017063	FspVKY	influenzapneu	|| id:ebi-a-GCST90017063	15	NA	Weighted median Inverse variance weighted	0.161974717	0.068186476	0.033591224	0.031182112	0.042579366	0.46396768	0.038264152	0.028933775	0.186010508	10.67969738	13	0.637630517	14.65519294	14	0.402123556	-0.010848783	0.005441083	0.067578438
157	ebi-a-GCST90017064	XhHApo	influenzapneu	|| id:ebi-a-GCST90017064	11	NA	MR Egger Weighted median Inverse variance weighted	-0.295225701	0.140463123	0.064928104	-0.026615591	0.049287873	0.589195079	-0.026118711	0.038965454	0.502663831	9.067756215	9	0.431043365	13.0004333	10	0.223647592	0.020264729	0.010257117	0.079611899
158	ebi-a-GCST90017065	91yDsm	influenzapneu	|| id:ebi-a-GCST90017065	11	Inconsistent direction	MR Egger Weighted median Inverse variance weighted	0.121063622	0.115702932	0.322694627	-0.008332987	0.031015662	0.78818342	-0.00019495	0.024156706	0.993560961	1.648550292	9	0.995887414	2.796947296	10	0.985806866	-0.013605515	0.01269606	0.311778992
159	ebi-a-GCST90017066	o10W6b	influenzapneu	|| id:ebi-a-GCST90017066	7	NA	MR Egger Weighted median Inverse variance weighted	-0.029337881	0.163122283	0.864330456	-0.005080769	0.067859131	0.940316313	-0.007552126	0.053474094	0.887688543	1.959116912	5	0.854772591	1.97910138	6	0.921610569	0.001543084	0.010915493	0.893099642
160	ebi-a-GCST90017067	V1sNyw	influenzapneu	|| id:ebi-a-GCST90017067	9	Inconsistent direction	MR Egger Weighted median Inverse variance weighted	0.066473418	0.107162764	0.554706946	-0.022987319	0.025133744	0.360401742	-0.021021226	0.018322879	0.25127147	6.797950985	7	0.450216139	7.484641276	8	0.485355914	-0.012826032	0.015477894	0.43463396
161	ebi-a-GCST90017068	wGxKEH	influenzapneu	|| id:ebi-a-GCST90017068	5	NA	MR Egger Weighted median Inverse variance weighted	-0.088802065	0.283242975	0.774420748	-0.048197304	0.056993601	0.397741503	-0.045601035	0.06404607	0.476462521	9.723599513	3	0.021067842	9.80446774	4	0.043853403	0.004041285	0.025584884	0.884524753
162	ebi-a-GCST90017069	OcEHZH	influenzapneu	|| id:ebi-a-GCST90017069	6	Inconsistent direction	MR Egger Inverse variance weighted	-0.210531807	0.309924193	0.534222831	0.0906212	0.042152162	0.031566377	0.048120155	0.046250076	0.298138283	7.938338824	4	0.093863216	9.354045102	5	0.095748844	0.026026603	0.030815253	0.445889461
163	ebi-a-GCST90017070	jLVVDf	influenzapneu	|| id:ebi-a-GCST90017070	12	Inconsistent direction	MR Egger Weighted median Inverse variance weighted	-0.026667782	0.194647153	0.893745387	0.012769254	0.056180997	0.820199978	0.022402492	0.050317065	0.656156054	19.52956102	10	0.034029698	19.6634536	11	0.050175382	0.00406199	0.015513394	0.798760928
164	ebi-a-GCST90017071	aQEs5D	influenzapneu	|| id:ebi-a-GCST90017071	10	Inconsistent direction	MR Egger Weighted median Inverse variance weighted	0.024382788	0.096744191	0.80736921	-0.011864976	0.051032052	0.816149324	-0.007812091	0.037906672	0.83672256	6.403088056	8	0.602176016	6.533918889	9	0.685518131	-0.002657175	0.007346241	0.726939415
165	ebi-a-GCST90017072	W2f4M2	influenzapneu	|| id:ebi-a-GCST90017072	12	Inconsistent direction	MR Egger Weighted median Inverse variance weighted	-0.173530409	0.144056948	0.256094235	0.002685482	0.044006587	0.951339663	-0.01728455	0.033345408	0.604214972	5.58344121	10	0.848963186	6.826422977	11	0.812960836	0.010745861	0.009638487	0.290973533
166	ebi-a-GCST90017073	8i30wm	influenzapneu	|| id:ebi-a-GCST90017073	5	Inconsistent direction	MR Egger Weighted median Inverse variance weighted	-0.060492497	0.116274549	0.638840204	0.049919499	0.045547813	0.273087467	0.038867517	0.038496237	0.312665598	0.64223697	3	0.886698694	1.462353917	4	0.833288416	0.010423946	0.011510502	0.431904092
167	ebi-a-GCST90017074	3pHlk5	influenzapneu	|| id:ebi-a-GCST90017074	9	Inconsistent direction	MR Egger Weighted median Inverse variance weighted	0.067121624	0.135370593	0.635196607	-0.000830109	0.043525021	0.984783674	0.009312348	0.031678035	0.76878188	7.943522775	7	0.337600373	8.163889975	8	0.417626935	-0.006215684	0.014104998	0.67273815
168	ebi-a-GCST90017075	v9yiZB	influenzapneu	|| id:ebi-a-GCST90017075	12	NA	MR Egger Weighted median Inverse variance weighted	-0.03718185	0.148058241	0.806798656	-0.020105594	0.031253558	0.520025714	-0.018746343	0.025420531	0.460849387	15.35660601	10	0.119591399	15.38121155	11	0.165701467	0.002648145	0.020920541	0.901780939
169	ebi-a-GCST90017076	s6BOBS	influenzapneu	|| id:ebi-a-GCST90017076	15	Inconsistent direction	MR Egger Weighted median Inverse variance weighted	-0.010675715	0.078438624	0.89382506	-0.004700145	0.036921225	0.898701402	0.017302905	0.027790846	0.53353973	16.07554623	13	0.245074459	16.25715386	14	0.297923765	0.002738378	0.00714558	0.707745085
170	ebi-a-GCST90017077	fczKUs	influenzapneu	|| id:ebi-a-GCST90017077	9	Inconsistent direction	MR Egger Weighted median Inverse variance weighted	0.057066893	0.111311216	0.623953045	-0.026959626	0.037702306	0.474568441	0.003492936	0.035477049	0.921570047	14.2903787	7	0.046251239	14.82288502	8	0.062682235	-0.006466776	0.012661882	0.625249981
171	ebi-a-GCST90017078	j4p8dw	influenzapneu	|| id:ebi-a-GCST90017078	12	Inconsistent direction	MR Egger Weighted median Inverse variance weighted	-0.135986542	0.089230538	0.158490329	-0.004441344	0.03989792	0.911364437	0.008425296	0.029230808	0.773168072	6.892064405	10	0.735593939	9.826196251	11	0.546085499	0.012386865	0.007231387	0.117501822
172	ebi-a-GCST90017079	x9o9El	influenzapneu	|| id:ebi-a-GCST90017079	8	Inconsistent direction	MR Egger Weighted median Inverse variance weighted	-0.091497951	0.120743591	0.47727532	-0.006076189	0.042231134	0.885595731	0.02039039	0.030104503	0.498202773	5.567341852	6	0.473355184	6.482959839	7	0.484617911	0.011342919	0.011854075	0.375578282
173	ebi-a-GCST90017080	8zmik6	influenzapneu	|| id:ebi-a-GCST90017080	12	Inconsistent direction	MR Egger Weighted median Inverse variance weighted	0.173914191	0.08356205	0.064062404	-0.007231089	0.028654944	0.800770173	0.012002852	0.020585755	0.559848927	4.686948589	10	0.911085731	8.683885601	11	0.651045098	-0.019351393	0.009679403	0.073481753
174	ebi-a-GCST90017081	FQHvUm	influenzapneu	|| id:ebi-a-GCST90017081	9	Inconsistent direction	MR Egger Weighted median	0.10957343	0.11172535	0.359393872	-0.074122751	0.048931787	0.129818504	-0.118842063	0.042929358	0.005634665	8.015074766	7	0.331266502	13.34078907	8	0.100649682	-0.021593939	0.010012619	0.067940947
175	ebi-a-GCST90017082	HVU2Pm	influenzapneu	|| id:ebi-a-GCST90017082	8	NA	MR Egger Weighted median Inverse variance weighted	-0.106398473	0.089927977	0.281499432	-0.030926721	0.046797842	0.508703483	-0.02203559	0.034034272	0.517338826	6.849820881	6	0.334959371	8.021757926	7	0.330679222	0.009681439	0.009555463	0.350072773
176	ebi-a-GCST90017083	ln7yfV	influenzapneu	|| id:ebi-a-GCST90017083	12	NA	MR Egger Weighted median Inverse variance weighted	-0.050130398	0.128751051	0.705173375	-0.019084871	0.03811396	0.616559894	-0.022626786	0.038119067	0.552791835	23.32622891	10	0.009604398	23.44396893	11	0.015292303	0.002698376	0.012010546	0.826762332
177	ebi-a-GCST90017084	KaGcr3	influenzapneu	|| id:ebi-a-GCST90017084	15	NA	MR Egger Inverse variance weighted	-0.264697314	0.170770435	0.145131841	-0.091454632	0.043520603	0.035604989	-0.031377944	0.035053458	0.370709324	17.33639375	13	0.184378862	19.92808126	14	0.132425211	0.018836567	0.013511954	0.186668464
178	ebi-a-GCST90017085	KOdMm0	influenzapneu	|| id:ebi-a-GCST90017085	12	Inconsistent direction	MR Egger Weighted median Inverse variance weighted	-0.050763776	0.089235464	0.581991592	0.005361041	0.032620355	0.869458372	0.003803609	0.024962494	0.878892783	3.798438399	10	0.955981983	4.204114643	11	0.963561127	0.005637734	0.008851457	0.538479021
179	ebi-a-GCST90017086	fDZsuy	influenzapneu	|| id:ebi-a-GCST90017086	13	Inconsistent direction	MR Egger Weighted median Inverse variance weighted	0.07720252	0.096165312	0.439086142	-0.034880391	0.043905907	0.426942206	-0.005879812	0.033346856	0.860040321	13.93451266	11	0.236638373	15.01115423	12	0.240827023	-0.008193022	0.00888706	0.376355586
180	ebi-a-GCST90017087	5bxzK1	influenzapneu	|| id:ebi-a-GCST90017087	11	Inconsistent direction	MR Egger Weighted median Inverse variance weighted	0.130341166	0.159706757	0.435494586	-0.010443657	0.033619086	0.756069246	0.022323541	0.030290287	0.461130386	19.64842757	9	0.020210469	20.68652015	10	0.023388694	-0.012386608	0.017962923	0.507855343
181	ebi-a-GCST90017088	0VFlhw	influenzapneu	|| id:ebi-a-GCST90017088	5	NA	MR Egger Weighted median Inverse variance weighted	0.718052422	1.012992319	0.529540785	0.02583581	0.058124731	0.656689001	0.027460933	0.043730418	0.530030452	2.469621148	3	0.480806247	2.935250394	4	0.568718914	-0.050340706	0.073773294	0.54397066
182	ebi-a-GCST90017089	tZ99un	influenzapneu	|| id:ebi-a-GCST90017089	10	Inconsistent direction	MR Egger Weighted median Inverse variance weighted	-0.19284072	0.147448577	0.227252697	0.0267541	0.025712761	0.298108163	0.02953836	0.020242826	0.144509688	7.591166326	8	0.474388895	9.905406402	9	0.358197301	0.029281135	0.019247915	0.166687287
183	ebi-a-GCST90017090	ZISm0A	influenzapneu	|| id:ebi-a-GCST90017090	4	NA	MR Egger Weighted median Inverse variance weighted	0.123413336	0.088823564	0.299173538	0.017711469	0.051162433	0.729206594	0.024340026	0.040680388	0.549624203	0.094160558	2	0.954010808	1.668489907	3	0.64396178	-0.013270341	0.010576313	0.336332559
184	ebi-a-GCST90017091	ZvZtco	influenzapneu	|| id:ebi-a-GCST90017091	8	NA	MR Egger Weighted median Inverse variance weighted	-0.092509982	0.092471085	0.355729998	-0.015672459	0.028891858	0.587506845	-0.03888001	0.021852124	0.075201637	7.726824264	6	0.258807758	8.188363863	7	0.316277723	0.008351194	0.013949832	0.571293688
185	ebi-a-GCST90017092	InlDlp	influenzapneu	|| id:ebi-a-GCST90017092	13	NA	MR Egger Weighted median Inverse variance weighted	-0.141038147	0.07049192	0.070710557	-0.063405397	0.048632432	0.192312777	-0.014043416	0.0350286	0.688484288	7.440935984	11	0.762334717	11.75071586	12	0.465902051	0.011085584	0.005339874	0.062125856
186	ebi-a-GCST90017093	P9PZ2D	influenzapneu	|| id:ebi-a-GCST90017093	11	Inconsistent direction	MR Egger Weighted median Inverse variance weighted	0.038144438	0.131307514	0.778018659	-0.07401866	0.04769964	0.120718323	-0.017096322	0.038588896	0.657738729	13.7760816	9	0.130516354	14.07507311	10	0.169594752	-0.004206314	0.009517301	0.668943703
187	ebi-a-GCST90017094	tyLNHY	influenzapneu	|| id:ebi-a-GCST90017094	10	Inconsistent direction	MR Egger Weighted median Inverse variance weighted	0.00959649	0.127158768	0.941695017	-0.036592577	0.051082417	0.473779035	-0.037133483	0.040233854	0.356037821	2.592429143	8	0.957281368	2.742504879	9	0.973635382	-0.00343511	0.008867178	0.708565857
188	ebi-a-GCST90017095	OVqsoJ	influenzapneu	|| id:ebi-a-GCST90017095	13	NA	MR Egger	-0.194591839	0.095460497	0.066280156	-0.11246778	0.047920808	0.018927753	-0.077185579	0.035172321	0.028199646	8.055721353	11	0.708303857	9.80596321	12	0.632978825	0.008832139	0.006676008	0.212688665
189	ebi-a-GCST90017096	2AjY1y	influenzapneu	|| id:ebi-a-GCST90017096	14	Inconsistent direction	MR Egger Weighted median Inverse variance weighted	-0.029146258	0.145916784	0.845024267	0.004253005	0.048998449	0.930831471	-0.007442126	0.035689362	0.834819035	12.00920634	12	0.44494055	12.03275786	13	0.524959551	0.001555183	0.010137676	0.880627458
190	ebi-a-GCST90017097	kePLwe	influenzapneu	|| id:ebi-a-GCST90017097	11	NA	MR Egger Weighted median Inverse variance weighted	-0.004836742	0.164399024	0.977171104	-0.010823324	0.048666509	0.824004233	-0.021020477	0.038420953	0.584303354	7.73268022	9	0.561293921	7.742930879	10	0.653930765	-0.001077054	0.010638039	0.92157524
191	ebi-a-GCST90017098	APQNYx	influenzapneu	|| id:ebi-a-GCST90017098	7	NA	MR Egger Weighted median Inverse variance weighted	0.222000043	0.31285496	0.509666638	0.001449873	0.063590837	0.98180979	0.036738197	0.049444197	0.457467494	6.380516475	5	0.27093318	6.840863846	6	0.335815201	-0.013689851	0.022792858	0.574278162
192	ebi-a-GCST90017099	T3ovgy	influenzapneu	|| id:ebi-a-GCST90017099	13	NA	MR Egger Weighted median Inverse variance weighted	0.02844533	0.167166507	0.867972275	0.008794089	0.052163875	0.866122444	0.023531691	0.038617509	0.542290542	10.38720413	11	0.495930583	10.38811683	12	0.581951622	-0.000306579	0.010147975	0.976440061
193	ebi-a-GCST90017100	ODEOaq	influenzapneu	|| id:ebi-a-GCST90017100	9	Inconsistent direction	MR Egger Weighted median Inverse variance weighted	0.057066893	0.111311216	0.623953045	-0.026959626	0.039301339	0.492730637	0.003492936	0.035477049	0.921570047	14.2903787	7	0.046251239	14.82288502	8	0.062682235	-0.006466776	0.012661882	0.625249981
194	ebi-a-GCST90017101	kaTkjE	influenzapneu	|| id:ebi-a-GCST90017101	15	Inconsistent direction	MR Egger Weighted median Inverse variance weighted	0.046664363	0.118695754	0.70058547	-0.03429513	0.055245181	0.534744067	-0.037126268	0.045117869	0.410580318	24.8709664	13	0.024001291	25.99114297	14	0.025954101	-0.006621475	0.008653388	0.457826369
195	ebi-a-GCST90017102	LpXsE3	influenzapneu	|| id:ebi-a-GCST90017102	9	Inconsistent direction	MR Egger Inverse variance weighted	-0.066811788	0.114848722	0.578987711	0.062115139	0.030559566	0.042093732	0.048561445	0.029324294	0.097718961	13.01487301	7	0.071746841	15.02064949	8	0.058745185	0.01905636	0.018347193	0.33350681
196	ebi-a-GCST90017103	Pkm5hs	influenzapneu	|| id:ebi-a-GCST90017103	12	Inconsistent direction	MR Egger Weighted median Inverse variance weighted	-0.135986542	0.089230538	0.158490329	-0.004441344	0.040434378	0.912535645	0.008425296	0.029230808	0.773168072	6.892064405	10	0.735593939	9.826196251	11	0.546085499	0.012386865	0.007231387	0.117501822
197	ebi-a-GCST90017104	FTg3gM	influenzapneu	|| id:ebi-a-GCST90017104	12	Inconsistent direction	MR Egger Weighted median Inverse variance weighted	0.173914191	0.08356205	0.064062404	-0.007231089	0.027645768	0.793658967	0.012002852	0.020585755	0.559848927	4.686948589	10	0.911085731	8.683885601	11	0.651045098	-0.019351393	0.009679403	0.073481753
198	ebi-a-GCST90017105	a7yoEe	influenzapneu	|| id:ebi-a-GCST90017105	13	NA	MR Egger Weighted median Inverse variance weighted	0.005025198	0.051215017	0.923602425	0.031466268	0.032724125	0.336269781	0.017924724	0.023458079	0.444797347	11.42591123	11	0.408301792	11.51016656	12	0.485775445	0.001718405	0.006033592	0.781083069
199	ebi-a-GCST90017106	ShUQEW	influenzapneu	|| id:ebi-a-GCST90017106	13	Inconsistent direction	MR Egger Weighted median Inverse variance weighted	-0.095722119	0.097023387	0.345048779	0.003351899	0.033172224	0.919514456	0.005907911	0.024799517	0.811705131	2.438377078	11	0.996266353	3.612286013	12	0.989461194	0.010368296	0.009569521	0.301776967
200	ebi-a-GCST90017107	F2Bk1b	influenzapneu	|| id:ebi-a-GCST90017107	12	NA	MR Egger Weighted median Inverse variance weighted	-0.05733644	0.132599714	0.674624941	-0.06914613	0.051690535	0.18099614	-0.020929519	0.038553435	0.587219032	6.918616706	10	0.733105055	7.000962497	11	0.799005551	0.002405735	0.008383534	0.780001258
201	ebi-a-GCST90017108	Sp0hSs	influenzapneu	|| id:ebi-a-GCST90017108	11	NA	MR Egger Inverse variance weighted	0.256312512	0.126037684	0.072509269	0.09684103	0.047014774	0.039417668	0.02447896	0.042043115	0.56040861	12.0327402	9	0.211469858	16.99032116	10	0.074578422	-0.019046753	0.009891156	0.08627408
202	ebi-a-GCST90017109	13XiCs	influenzapneu	|| id:ebi-a-GCST90017109	8	NA	MR Egger Weighted median Inverse variance weighted	-0.083839694	0.138268942	0.566499196	-0.000217151	0.034578901	0.994989419	-0.003909714	0.037021436	0.915894356	14.97666876	6	0.020438958	15.88221963	7	0.026214474	0.011862718	0.019695172	0.569011591
203	ebi-a-GCST90017110	1u7CCG	influenzapneu	|| id:ebi-a-GCST90017110	14	NA	MR Egger Inverse variance weighted	-0.131120897	0.149790549	0.398559878	-0.104791784	0.046943697	0.02559603	-0.056321544	0.035111806	0.108700197	12.81785392	12	0.382417755	13.10068079	13	0.440065235	0.004716686	0.009166291	0.616199537
204	ebi-a-GCST90017111	r1f4h8	influenzapneu	|| id:ebi-a-GCST90017111	10	Inconsistent direction	Weighted median Inverse variance weighted	-0.22004639	0.091841737	0.043451826	-0.061488811	0.062655176	0.326403228	0.036441959	0.055261833	0.509612157	6.085997992	8	0.637599298	15.89622321	9	0.0690806	0.021052975	0.00672162	0.013970307
205	ebi-a-GCST90017112	F6uRG8	influenzapneu	|| id:ebi-a-GCST90017112	8	NA	MR Egger Weighted median	0.185868271	0.112340882	0.149108153	0.078576534	0.042577522	0.064965806	0.070354699	0.031931621	0.027574147	6.807635221	6	0.339004059	8.11029555	7	0.322968766	-0.014016158	0.013080849	0.32513954
206	ebi-a-GCST90017113	ANBjjG	influenzapneu	|| id:ebi-a-GCST90017113	11	Inconsistent direction	MR Egger Weighted median Inverse variance weighted	-0.058671744	0.097611202	0.562620002	0.024950385	0.026616794	0.348556658	0.025867757	0.021802137	0.235433557	12.36419249	9	0.193547701	13.45001079	10	0.199587693	0.012024851	0.013525793	0.39712578
207	ebi-a-GCST90017114	H90N4D	influenzapneu	|| id:ebi-a-GCST90017114	15	NA	MR Egger Weighted median Inverse variance weighted	-0.104903124	0.073340332	0.176207694	-0.056200725	0.048540188	0.246938136	-0.036624099	0.031510358	0.245118654	12.20864094	13	0.510614051	13.27159803	14	0.50525807	0.005867506	0.005691093	0.321342376
208	ebi-a-GCST90017115	nDvDmd	influenzapneu	|| id:ebi-a-GCST90017115	9	Inconsistent direction	MR Egger Weighted median Inverse variance weighted	-0.095386551	0.127201838	0.477765796	0.000478042	0.032858106	0.988392246	-0.004142014	0.032420399	0.898339308	14.71365653	7	0.039850183	15.87513395	8	0.0442026	0.01367609	0.018397884	0.481467749
209	ebi-a-GCST90017116	wJ5V9Y	influenzapneu	|| id:ebi-a-GCST90017116	12	NA	MR Egger Weighted median Inverse variance weighted	-0.084097052	0.102830762	0.432514274	-0.045176452	0.048328569	0.349903053	-0.03017497	0.036925692	0.413825054	3.778981709	10	0.956767156	4.094658463	11	0.967065704	0.00380995	0.006781066	0.586588707
210	ebi-a-GCST90017117	r5mn1d	influenzapneu	|| id:ebi-a-GCST90017117	12	Inconsistent direction	MR Egger Weighted median Inverse variance weighted	-6.40E-05	0.115402823	0.999568345	0.005672443	0.042720457	0.89436699	0.005920472	0.032321134	0.854659551	12.30158598	10	0.26537942	12.3052064	11	0.341144566	0.000546252	0.010069181	0.957804615
211	ebi-a-GCST90017118	Y7lBqA	influenzapneu	|| id:ebi-a-GCST90017118	12	NA	MR Egger Weighted median Inverse variance weighted	0.186876063	0.085559188	0.053864139	0.073099712	0.046534189	0.116210095	0.006571236	0.038268147	0.863661159	11.32018431	10	0.333122806	17.1989616	11	0.102126554	-0.017164959	0.007532272	0.045874902
