# Supplementary material for: Association between gut microbiota and influenza: a bidirectional two-sample mendelian randomization study
Source: BMC Infect Dis. 2023 Oct 17;23:692. doi: 10.1186/s12879-023-08706-x (PMC10580584; doi:10.1186/s12879-023-08706-x)
Supplement: Supplementary file 8 — Supplementary Material 8 [file 12879_2023_8706_MOESM8_ESM.csv]

supplementary table S5: Full result of MR estimates for the association between influenza pneumonias and gut microbiota
Column A: Number list Column B: exposure track id, The unique number of exposure. Column C: outcome track id, The unique number of outcome. Column D: outcome_type, The type of outcome. Column E: exposure_type, The type of exposure. Column F: nsnp, number of SNPs picked. Column G: b_direction, b value is consistent or inconsistent. Column H: p_no, the assumption methods whose p value more than 0.0…
	id.exposure	id.outcome	outcome	exposure	nsnp	b_direction	p_no	b_MR.Egger	se_MR.Egger	pval_MR.Egger	b_Weighted.median	se_Weighted.median	pval_Weighted.median	b_Inverse.variance.weighted	se_Inverse.variance.weighted	pval_Inverse.variance.weighted	Q_MR.Egger	Q_df_MR.Egger	Q_pval_MR.Egger	Q_Inverse.variance.weighted	Q_df_Inverse.variance.weighted	Q_pval_Inverse.variance.weighted	egger_intercept	se	pval
1	xDIDeD	ebi-a-GCST90016908	Gut microbiota abundance (class Actinobacteria id.419) || id:ebi-a-GCST90016908	influenzapneu	4	NA	MR Egger Weighted median Inverse variance weighted	-0.072747622	0.695065874	0.926193989	-0.111042816	0.195746788	0.570525428	-0.021751346	0.154795197	0.888251576	2.791403889	2	0.247659132	2.799475727	3	0.423586229	0.002625002	0.034517531	0.946303267
2	xDIDeD	ebi-a-GCST90016909	Gut microbiota abundance (class Alphaproteobacteria id.2379) || id:ebi-a-GCST90016909	influenzapneu	3	NA	MR Egger Weighted median Inverse variance weighted	2.044775764	1.52501276	0.407954643	0.240159785	0.272224411	0.37766189	0.242137603	0.221459377	0.27423026	9.95E-05	1	0.992041137	1.427436881	2	0.489819443	-0.083534734	0.069920379	0.443667342
3	xDIDeD	ebi-a-GCST90016910	Gut microbiota abundance (class Bacilli id.1673) || id:ebi-a-GCST90016910	influenzapneu	4	NA	MR Egger Weighted median Inverse variance weighted	0.726166065	0.898555342	0.503848858	0.064488208	0.195137369	0.74104036	0.071269159	0.212152733	0.736921197	4.604806411	2	0.10001819	5.913026326	3	0.115919213	-0.033392452	0.044299479	0.529634487
4	xDIDeD	ebi-a-GCST90016911	Gut microbiota abundance (class Bacteroidia id.912) || id:ebi-a-GCST90016911	influenzapneu	4	Inconsistent direction	MR Egger Weighted median Inverse variance weighted	0.429884651	0.559294632	0.5224747	-0.103167154	0.168449742	0.540239639	-0.041813275	0.145811111	0.774293567	0.540568506	2	0.763162532	1.303728289	3	0.728247948	-0.024235172	0.027742039	0.474461257
5	xDIDeD	ebi-a-GCST90016912	Gut microbiota abundance (class Betaproteobacteria id.2867) || id:ebi-a-GCST90016912	influenzapneu	4	NA	MR Egger Weighted median Inverse variance weighted	-0.333703273	0.67728771	0.670999915	-0.233850795	0.179770445	0.193316637	-0.135230493	0.150678981	0.369465952	2.762411648	2	0.251275376	2.889722937	3	0.408942088	0.010207217	0.033620418	0.790103424
6	xDIDeD	ebi-a-GCST90016913	Gut microbiota abundance (class Clostridia id.1859) || id:ebi-a-GCST90016913	influenzapneu	4	Inconsistent direction	MR Egger Weighted median Inverse variance weighted	-0.450063093	0.559227692	0.505403673	0.127402935	0.179466261	0.477766716	0.074336759	0.14579167	0.610133119	1.069333138	2	0.585864603	2.012776351	3	0.569759164	0.026942576	0.027738389	0.433851903
7	xDIDeD	ebi-a-GCST90016914	Gut microbiota abundance (class Coriobacteriia id.809) || id:ebi-a-GCST90016914	influenzapneu	4	Inconsistent direction	MR Egger Weighted median Inverse variance weighted	-0.588168002	0.576872326	0.415186505	0.046503014	0.174521769	0.789885213	-0.041693464	0.149060727	0.779701611	0.214549078	2	0.898279026	1.176140846	3	0.758732224	0.027975622	0.028528858	0.430186452
8	xDIDeD	ebi-a-GCST90016915	Gut microbiota abundance (class Deltaproteobacteria id.3087) || id:ebi-a-GCST90016915	influenzapneu	4	Inconsistent direction	MR Egger Weighted median Inverse variance weighted	0.062924255	1.036512442	0.957112691	-0.122655467	0.210500637	0.560105682	-0.039938162	0.218897038	0.855228165	5.522867025	2	0.063201104	5.552001497	3	0.135561224	-0.005265963	0.051267425	0.927559942
9	xDIDeD	ebi-a-GCST90016916	Gut microbiota abundance (class Erysipelotrichia id.2147) || id:ebi-a-GCST90016916	influenzapneu	4	NA	MR Egger Weighted median Inverse variance weighted	0.398948482	0.851244388	0.685427606	0.274097907	0.194887617	0.159593256	0.191193002	0.183700697	0.297975162	4.575195493	2	0.101510022	4.721351763	3	0.193375788	-0.010666289	0.042198252	0.82405556
10	xDIDeD	ebi-a-GCST90016917	Gut microbiota abundance (class Gammaproteobacteria id.3303) || id:ebi-a-GCST90016917	influenzapneu	4	Inconsistent direction	MR Egger Weighted median Inverse variance weighted	1.059325879	0.591461374	0.215168688	-0.12308047	0.197779248	0.533736496	-0.091100839	0.18474916	0.621937997	0.143092477	2	0.930953231	4.209099719	3	0.239752409	-0.059284687	0.029400753	0.181285256
11	xDIDeD	ebi-a-GCST90016918	Gut microbiota abundance (class Lentisphaeria id.2250) || id:ebi-a-GCST90016918	influenzapneu	3	NA	MR Egger Weighted median Inverse variance weighted	3.174593525	2.153253222	0.379423726	0.278923441	0.389475608	0.473897966	0.117866827	0.337726549	0.72708873	0.244672646	1	0.620851467	2.303870613	2	0.316024573	-0.141981869	0.098942718	0.387460365
12	xDIDeD	ebi-a-GCST90016919	Gut microbiota abundance (class Melainabacteria id.1589) || id:ebi-a-GCST90016919	influenzapneu	3	NA	MR Egger Weighted median Inverse variance weighted	2.31670896	1.925597543	0.441473488	0.004640224	0.336021168	0.988982106	0.073645146	0.281524256	0.793634224	0.087637614	1	0.767202201	1.474188412	2	0.478502326	-0.104096915	0.088403603	0.448215061
13	xDIDeD	ebi-a-GCST90016921	Gut microbiota abundance (class Mollicutes id.3920) || id:ebi-a-GCST90016921	influenzapneu	3	Inconsistent direction	MR Egger Weighted median Inverse variance weighted	1.893254409	1.401073446	0.405585731	-0.134199253	0.246035009	0.585445575	-0.10871564	0.21038881	0.605339904	0.042711037	1	0.836270331	2.128610416	2	0.344967452	-0.092873807	0.064305271	0.385538866
14	xDIDeD	ebi-a-GCST90016922	Gut microbiota abundance (class Negativicutes id.2164) || id:ebi-a-GCST90016922	influenzapneu	4	Inconsistent direction	MR Egger Weighted median Inverse variance weighted	-0.751777829	0.562330895	0.313037134	0.080711374	0.191926998	0.674097125	0.012317317	0.148076836	0.933706881	1.081990622	2	0.582168525	3.062864366	3	0.382033919	0.039252168	0.027889148	0.294593924
15	xDIDeD	ebi-a-GCST90016923	Gut microbiota abundance (class Verrucomicrobiae id.4029) || id:ebi-a-GCST90016923	influenzapneu	3	NA	MR Egger	0.332006066	1.382838341	0.849993056	0.647491201	0.244717407	0.008148038	0.652617349	0.199963259	0.001099729	0.000211378	1	0.988400091	0.055113893	2	0.972819282	0.014852366	0.0633869	0.853475161
16	xDIDeD	ebi-a-GCST90016924	Gut microbiota abundance (family Acidaminococcaceae id.2166) || id:ebi-a-GCST90016924	influenzapneu	3	NA	MR Egger Weighted median	0.385653344	1.337220058	0.821249724	0.358766649	0.232266815	0.122435412	0.398359508	0.19509496	0.041163939	0.653261297	1	0.418949088	0.653353547	2	0.721316854	0.000590457	0.061475847	0.993885649
17	xDIDeD	ebi-a-GCST90016925	Gut microbiota abundance (family Actinomycetaceae id.421) || id:ebi-a-GCST90016925	influenzapneu	3	NA	MR Egger Weighted median Inverse variance weighted	2.859119469	1.750673061	0.349773714	0.009211435	0.300618013	0.975555317	0.126219579	0.296911403	0.67075754	0.336827601	1	0.56166614	2.824392332	2	0.243607692	-0.125981672	0.079876711	0.359734469
18	xDIDeD	ebi-a-GCST90016926	Gut microbiota abundance (family Alcaligenaceae id.2875) || id:ebi-a-GCST90016926	influenzapneu	4	NA	MR Egger Weighted median Inverse variance weighted	-0.262492541	0.581364873	0.695858294	-0.127061918	0.18305805	0.487614956	-0.105473598	0.152148161	0.488165518	1.604739286	2	0.448265475	1.683049722	3	0.640708782	0.008077907	0.02886616	0.805887005
19	xDIDeD	ebi-a-GCST90016927	Gut microbiota abundance (family Bacteroidaceae id.917) || id:ebi-a-GCST90016927	influenzapneu	4	Inconsistent direction	MR Egger Weighted median Inverse variance weighted	0.100032186	0.559689271	0.874617496	-0.006404821	0.164452968	0.968933269	-0.061945994	0.145935426	0.671219165	0.772766586	2	0.679510024	0.862632959	3	0.834434663	-0.008323116	0.027764339	0.792633142
20	xDIDeD	ebi-a-GCST90016928	Gut microbiota abundance (family Bacteroidales S24 7group id.11173) || id:ebi-a-GCST90016928	influenzapneu	3	NA	MR Egger Weighted median Inverse variance weighted	-2.155585547	1.649237057	0.415773095	-0.060947273	0.293044087	0.835244679	-0.017625968	0.242434091	0.942041534	0.015447784	1	0.901086366	1.733040006	2	0.420412039	0.099616663	0.076010214	0.414940147
21	xDIDeD	ebi-a-GCST90016929	Gut microbiota abundance (family Bifidobacteriaceae id.433) || id:ebi-a-GCST90016929	influenzapneu	4	Inconsistent direction	MR Egger Weighted median Inverse variance weighted	0.028426157	0.613423288	0.967250109	-0.008896857	0.194987374	0.963606864	0.040177025	0.161268873	0.803259694	2.079536151	2	0.353536666	2.079947248	3	0.555980212	0.000608528	0.030603894	0.985941267
22	xDIDeD	ebi-a-GCST90016931	Gut microbiota abundance (family Clostridiaceae1 id.1869) || id:ebi-a-GCST90016931	influenzapneu	3	Inconsistent direction	MR Egger Weighted median Inverse variance weighted	-0.912216532	2.29914161	0.759540067	0.077062467	0.228850709	0.736315281	0.003171362	0.254357879	0.990052146	3.315484967	1	0.068630069	3.85235989	2	0.145703733	0.042444864	0.105478055	0.756443497
23	xDIDeD	ebi-a-GCST90016932	Gut microbiota abundance (family Clostridiales vadin BB60 group id.11286) || id:ebi-a-GCST90016932	influenzapneu	3	NA	MR Egger Weighted median Inverse variance weighted	3.897963809	1.467650272	0.229246857	0.137424665	0.280793493	0.624547622	0.011233814	0.408215814	0.978045546	0.219525702	1	0.639401548	7.382970354	2	0.024934942	-0.180076335	0.067281504	0.227634222
24	xDIDeD	ebi-a-GCST90016933	Gut microbiota abundance (family Coriobacteriaceae id.811) || id:ebi-a-GCST90016933	influenzapneu	4	Inconsistent direction	MR Egger Weighted median Inverse variance weighted	-0.588168002	0.576872326	0.415186505	0.046503014	0.18079476	0.797013277	-0.041693464	0.149060727	0.779701611	0.214549078	2	0.898279026	1.176140846	3	0.758732224	0.027975622	0.028528858	0.430186452
25	xDIDeD	ebi-a-GCST90016934	Gut microbiota abundance (family Defluviitaleaceae id.1924) || id:ebi-a-GCST90016934	influenzapneu	3	NA	MR Egger Weighted median Inverse variance weighted	-0.274837396	1.697789941	0.897830603	-0.021074186	0.280674146	0.940147741	-0.027661871	0.242247385	0.909088349	0.566002213	1	0.451851918	0.587638161	2	0.745411339	0.011391254	0.077443248	0.907025265
26	xDIDeD	ebi-a-GCST90016935	Gut microbiota abundance (family Desulfovibrionaceae id.3169) || id:ebi-a-GCST90016935	influenzapneu	4	NA	MR Egger Weighted median Inverse variance weighted	-0.013531816	1.036765408	0.990771267	-0.122436942	0.200865228	0.542161452	-0.04919097	0.218425777	0.821818402	5.514395942	2	0.063469362	5.517890175	3	0.137572494	-0.001825431	0.051277098	0.974835436
27	xDIDeD	ebi-a-GCST90016936	Gut microbiota abundance (family Enterobacteriaceae id.3469) || id:ebi-a-GCST90016936	influenzapneu	4	Inconsistent direction	MR Egger Weighted median Inverse variance weighted	0.113233752	0.757419854	0.89487378	-0.041270545	0.211491878	0.845283276	-0.057406681	0.170069054	0.735702894	2.772084107	2	0.250063085	2.847720011	3	0.41570448	-0.008791296	0.037633717	0.837027114
28	xDIDeD	ebi-a-GCST90016937	Gut microbiota abundance (family Erysipelotrichaceae id.2149) || id:ebi-a-GCST90016937	influenzapneu	4	NA	MR Egger Weighted median Inverse variance weighted	0.398948482	0.851244388	0.685427606	0.274097907	0.194935711	0.159696254	0.191193002	0.183700697	0.297975162	4.575195493	2	0.101510022	4.721351763	3	0.193375788	-0.010666289	0.042198252	0.82405556
29	xDIDeD	ebi-a-GCST90016939	Gut microbiota abundance (family Family XIII id.1957) || id:ebi-a-GCST90016939	influenzapneu	3	Inconsistent direction	MR Egger Weighted median Inverse variance weighted	1.743816643	1.16908039	0.375983143	0.045019549	0.208721618	0.829227965	-0.014774682	0.185945433	0.936669065	0.106009709	1	0.744733579	2.417159867	2	0.29862104	-0.08142969	0.053563469	0.370404858
30	xDIDeD	ebi-a-GCST90016940	Gut microbiota abundance (family Lachnospiraceae id.1987) || id:ebi-a-GCST90016940	influenzapneu	4	Inconsistent direction	MR Egger Weighted median Inverse variance weighted	-0.273762474	0.559241819	0.672896083	0.092831633	0.173177758	0.59192521	0.087328762	0.145786077	0.54915961	0.365970235	2	0.832780549	0.813269894	3	0.846290488	0.01855236	0.027739579	0.572480716
31	xDIDeD	ebi-a-GCST90016941	Gut microbiota abundance (family Lactobacillaceae id.1836) || id:ebi-a-GCST90016941	influenzapneu	3	Inconsistent direction	MR Egger Weighted median Inverse variance weighted	3.347915049	1.795306613	0.313358487	-0.219718175	0.338192671	0.515896728	-0.176057051	0.370528211	0.634678963	0.089099688	1	0.765324851	4.025304623	2	0.133633766	-0.16348898	0.082404254	0.297219193
32	xDIDeD	ebi-a-GCST90016943	Gut microbiota abundance (family Oxalobacteraceae id.2966) || id:ebi-a-GCST90016943	influenzapneu	3	NA	MR Egger Weighted median Inverse variance weighted	0.36222737	2.113065443	0.891919429	0.60111085	0.353243089	0.088813168	0.592106069	0.304534965	0.051859784	0.131115784	1	0.71727795	0.14320191	2	0.930902294	0.010622511	0.09662369	0.930291919
33	xDIDeD	ebi-a-GCST90016944	Gut microbiota abundance (family Pasteurellaceae id.3689) || id:ebi-a-GCST90016944	influenzapneu	3	Inconsistent direction	MR Egger Weighted median Inverse variance weighted	0.834949204	1.558583646	0.68690656	-0.429541805	0.268903805	0.110180824	-0.407825106	0.226236036	0.071442703	0.024955046	1	0.874479128	0.674445304	2	0.713749904	-0.057675912	0.071566231	0.56815918
34	xDIDeD	ebi-a-GCST90016945	Gut microbiota abundance (family Peptococcaceae id.2024) || id:ebi-a-GCST90016945	influenzapneu	3	NA	MR Egger Weighted median Inverse variance weighted	0.256870639	1.468543796	0.889760762	0.238277793	0.244767836	0.330312361	0.235680345	0.211380532	0.264868564	0.027109416	1	0.869219968	0.02732203	2	0.986431873	-0.000979359	0.067165397	0.990717913
35	xDIDeD	ebi-a-GCST90016946	Gut microbiota abundance (family Peptostreptococcaceae id.2042) || id:ebi-a-GCST90016946	influenzapneu	4	NA	MR Egger Weighted median Inverse variance weighted	0.578914683	0.623602053	0.451235196	0.033483888	0.198729679	0.86619811	0.023958322	0.157849722	0.879360999	1.725698437	2	0.421958117	2.571873938	3	0.462441758	-0.028207104	0.030663963	0.45474534
36	xDIDeD	ebi-a-GCST90016947	Gut microbiota abundance (family Porphyromonadaceae id.943) || id:ebi-a-GCST90016947	influenzapneu	4	Inconsistent direction	MR Egger Weighted median Inverse variance weighted	0.150826279	0.567659468	0.815353331	-0.105767517	0.169617892	0.532914324	-0.106227877	0.147350033	0.47095752	0.621061479	2	0.73305779	0.840932661	3	0.839653481	-0.01318588	0.028120625	0.685282952
37	xDIDeD	ebi-a-GCST90016948	Gut microbiota abundance (family Prevotellaceae id.960) || id:ebi-a-GCST90016948	influenzapneu	4	NA	MR Egger Weighted median Inverse variance weighted	-0.232703691	0.594756796	0.733354999	-0.10666914	0.182961392	0.559883558	-0.123525016	0.160253386	0.440819179	0.269939529	2	0.873742329	0.306274904	3	0.958844053	0.005678521	0.029789994	0.86642039
38	xDIDeD	ebi-a-GCST90016949	Gut microbiota abundance (family Rhodospirillaceae id.2717) || id:ebi-a-GCST90016949	influenzapneu	3	NA	MR Egger Weighted median Inverse variance weighted	1.775658558	1.622085582	0.471245305	0.049732453	0.283983871	0.860982031	0.126168737	0.23497423	0.591304137	0.151837035	1	0.696785967	1.208075701	2	0.546600085	-0.076359843	0.074299175	0.491293056
39	xDIDeD	ebi-a-GCST90016950	Gut microbiota abundance (family Rikenellaceae id.967) || id:ebi-a-GCST90016950	influenzapneu	4	Inconsistent direction	MR Egger Weighted median Inverse variance weighted	0.055515432	0.594040396	0.934061879	-0.244871803	0.183346075	0.181689353	-0.221842913	0.150218986	0.139730123	1.722458479	2	0.422642234	1.955347978	3	0.581725927	-0.014099153	0.029215819	0.677045502
40	xDIDeD	ebi-a-GCST90016951	Gut microbiota abundance (family Ruminococcaceae id.2050) || id:ebi-a-GCST90016951	influenzapneu	4	Inconsistent direction	MR Egger Weighted median Inverse variance weighted	-0.358218569	0.559537847	0.587596279	0.040150808	0.178667292	0.822194081	0.040764858	0.145840588	0.779848438	1.745133587	2	0.417877566	2.290646321	3	0.514315191	0.020498532	0.027753663	0.53707055
41	xDIDeD	ebi-a-GCST90016952	Gut microbiota abundance (family Streptococcaceae id.1850) || id:ebi-a-GCST90016952	influenzapneu	4	NA	MR Egger Weighted median Inverse variance weighted	0.46870732	1.156350118	0.724479358	0.052574169	0.19172123	0.783914064	0.199956617	0.240141688	0.405035946	6.965861329	2	0.030717257	7.166617938	3	0.066772505	-0.01362075	0.056733362	0.832629929
42	xDIDeD	ebi-a-GCST90016953	Gut microbiota abundance (unknown family id.1000001214) || id:ebi-a-GCST90016953	influenzapneu	3	Inconsistent direction	MR Egger Weighted median Inverse variance weighted	2.281200474	1.926920481	0.446529334	-0.00793413	0.340790984	0.981425719	0.071886714	0.281735333	0.79860192	0.113887194	1	0.735761292	1.457183968	2	0.482588003	-0.102531642	0.088465091	0.453198642
43	xDIDeD	ebi-a-GCST90016954	Gut microbiota abundance (unknown family id.1000005471) || id:ebi-a-GCST90016954	influenzapneu	3	Inconsistent direction	MR Egger Weighted median Inverse variance weighted	1.507358962	1.467746424	0.49152412	-0.160304273	0.269996935	0.552695209	-0.001274802	0.213863703	0.995243986	0.767195462	1	0.381086059	1.846602921	2	0.397205516	-0.070009947	0.067385591	0.487841572
44	xDIDeD	ebi-a-GCST90016955	Gut microbiota abundance (unknown family id.1000006161) || id:ebi-a-GCST90016955	influenzapneu	3	Inconsistent direction	MR Egger Weighted median Inverse variance weighted	2.349247737	2.069167444	0.459699033	-0.234885956	0.337210397	0.486080644	-0.038224292	0.301497704	0.899113441	0.574701646	1	0.448396633	1.934909386	2	0.38004915	-0.11071247	0.09492791	0.451229922
45	xDIDeD	ebi-a-GCST90016956	Gut microbiota abundance (family Veillonellaceae id.2172) || id:ebi-a-GCST90016956	influenzapneu	4	NA	MR Egger Weighted median Inverse variance weighted	-0.65905923	0.593461038	0.382396076	-0.005197827	0.183821656	0.97744165	-0.032386288	0.156066467	0.835606904	0.197425297	2	0.906003012	1.395326287	3	0.70663064	0.03228858	0.029501118	0.387962609
46	xDIDeD	ebi-a-GCST90016957	Gut microbiota abundance (family Verrucomicrobiaceae id.4036) || id:ebi-a-GCST90016957	influenzapneu	3	NA	MR Egger	0.328585634	1.382838341	0.851482738	0.645752372	0.230112526	0.00501224	0.651886408	0.199963259	0.001114001	0.000398068	1	0.984081951	0.056225561	2	0.972278707	0.014976957	0.0633869	0.852289487
47	xDIDeD	ebi-a-GCST90016959	Gut microbiota abundance (genus Actinomyces id.423) || id:ebi-a-GCST90016959	influenzapneu	3	NA	MR Egger Weighted median Inverse variance weighted	1.580469381	1.779173669	0.537608724	0.009008406	0.280810909	0.974408276	0.108051309	0.253872752	0.67039054	0.245875813	1	0.619994133	0.94500825	2	0.623439142	-0.067873669	0.08117487	0.556662315
48	xDIDeD	ebi-a-GCST90016960	Gut microbiota abundance (genus Adlercreutzia id.812) || id:ebi-a-GCST90016960	influenzapneu	3	Inconsistent direction	MR Egger Weighted median Inverse variance weighted	0.653051343	1.689048162	0.76512856	-0.151334347	0.278860817	0.587344815	-0.080982184	0.24129126	0.737157403	0.213530749	1	0.644014002	0.406328725	2	0.816144087	-0.033842099	0.077073672	0.736603497
49	xDIDeD	ebi-a-GCST90016961	Gut microbiota abundance (genus Akkermansia id.4037) || id:ebi-a-GCST90016961	influenzapneu	3	NA	MR Egger	0.322626817	1.382863697	0.854084485	0.648839283	0.230086009	0.004802577	0.655041114	0.199968311	0.001053913	0.000389434	1	0.984255512	0.059406583	2	0.970733516	0.015399191	0.063388253	0.8482822
50	xDIDeD	ebi-a-GCST90016962	Gut microbiota abundance (genus Alistipes id.968) || id:ebi-a-GCST90016962	influenzapneu	4	NA	MR Egger Weighted median Inverse variance weighted	-0.079210475	0.632963206	0.911855454	-0.17974045	0.182248621	0.324016514	-0.10317125	0.150894467	0.494144942	2.233893818	2	0.327277479	2.235602885	3	0.5249698	-0.001216519	0.031099642	0.972350817
51	xDIDeD	ebi-a-GCST90016965	Gut microbiota abundance (genus Anaerofilum id.2053) || id:ebi-a-GCST90016965	influenzapneu	3	NA	MR Egger Weighted median Inverse variance weighted	0.238680089	2.19570324	0.931068017	0.352634264	0.367960111	0.337886721	0.334013621	0.310590089	0.282188422	0.09006266	1	0.764097511	0.091986292	2	0.955048508	0.004383851	0.099952755	0.972096229
52	xDIDeD	ebi-a-GCST90016966	Gut microbiota abundance (genus Anaerostipes id.1991) || id:ebi-a-GCST90016966	influenzapneu	4	Inconsistent direction	MR Egger Weighted median Inverse variance weighted	0.263536682	0.594327901	0.700816672	-0.140654289	0.178002818	0.429422582	-0.220855703	0.152976713	0.148817455	0.794680702	2	0.672105235	1.506078719	3	0.680868077	-0.02475374	0.029348404	0.487776277
53	xDIDeD	ebi-a-GCST90016967	Gut microbiota abundance (genus Anaerotruncus id.2054) || id:ebi-a-GCST90016967	influenzapneu	4	Inconsistent direction	MR Egger Weighted median Inverse variance weighted	-0.369483227	0.825477318	0.698252165	-0.027217988	0.214658128	0.899101141	0.124836443	0.184452643	0.498536661	3.535206601	2	0.170741715	4.211583695	3	0.239504694	0.025044195	0.040486015	0.599251664
54	xDIDeD	ebi-a-GCST90016968	Gut microbiota abundance (genus Bacteroides id.918) || id:ebi-a-GCST90016968	influenzapneu	4	Inconsistent direction	MR Egger Weighted median Inverse variance weighted	0.100032186	0.559689271	0.874617496	-0.006404821	0.17751503	0.971218217	-0.061945994	0.145935426	0.671219165	0.772766586	2	0.679510024	0.862632959	3	0.834434663	-0.008323116	0.027764339	0.792633142
55	xDIDeD	ebi-a-GCST90016969	Gut microbiota abundance (genus Barnesiella id.944) || id:ebi-a-GCST90016969	influenzapneu	3	Inconsistent direction	MR Egger Weighted median Inverse variance weighted	0.226078074	1.26709861	0.887595935	-0.098463266	0.208815797	0.637261095	-0.091004936	0.183344579	0.61964036	0.92195819	1	0.33696134	0.98591908	2	0.610815982	-0.014687734	0.058076114	0.842302397
56	xDIDeD	ebi-a-GCST90016970	Gut microbiota abundance (genus Bifidobacterium id.436) || id:ebi-a-GCST90016970	influenzapneu	4	Inconsistent direction	MR Egger Weighted median Inverse variance weighted	-0.046366114	0.603781024	0.945779076	-0.016702991	0.20032532	0.933549922	0.047392151	0.161991363	0.769858691	1.488948109	2	0.47498405	1.514931982	3	0.67882835	0.004856352	0.030127162	0.886751112
57	xDIDeD	ebi-a-GCST90016971	Gut microbiota abundance (genus Bilophila id.3170) || id:ebi-a-GCST90016971	influenzapneu	3	Inconsistent direction	MR Egger Weighted median Inverse variance weighted	1.983503755	1.503291474	0.412870865	-0.380415979	0.235658552	0.106469382	-0.193158282	0.273860848	0.48061396	1.285660469	1	0.256849214	4.039226049	2	0.132706809	-0.10105117	0.069048902	0.381611578
58	xDIDeD	ebi-a-GCST90016973	Gut microbiota abundance (genus Butyricicoccus id.2055) || id:ebi-a-GCST90016973	influenzapneu	4	Inconsistent direction	MR Egger Weighted median Inverse variance weighted	0.533477854	0.723182949	0.537517869	-0.030270155	0.207906636	0.88424116	-0.207469183	0.184946982	0.261957469	2.797019511	2	0.246964728	4.36359083	3	0.2247852	-0.037535211	0.035464719	0.40082584
59	xDIDeD	ebi-a-GCST90016974	Gut microbiota abundance (genus Butyricimonas id.945) || id:ebi-a-GCST90016974	influenzapneu	3	NA	MR Egger Weighted median Inverse variance weighted	-0.114840374	1.463767575	0.950155883	-0.001411715	0.232248193	0.995150108	-0.031578721	0.211713811	0.881429288	0.286346535	1	0.592571326	0.2896512	2	0.865173166	0.003856078	0.067078304	0.963443371
60	xDIDeD	ebi-a-GCST90016976	Gut microbiota abundance (genus Candidatus Soleaferrea id.11350) || id:ebi-a-GCST90016976	influenzapneu	3	Inconsistent direction	MR Egger Weighted median Inverse variance weighted	2.609135145	2.124956618	0.435115414	0.093678981	0.350604464	0.789320735	-0.141203113	0.345428904	0.682703911	1.086471821	1	0.297254264	2.942772869	2	0.229606929	-0.12606724	0.096446678	0.415749897
61	xDIDeD	ebi-a-GCST90016978	Gut microbiota abundance (genus Christensenellaceae R 7group id.11283) || id:ebi-a-GCST90016978	influenzapneu	4	NA	MR Egger Weighted median Inverse variance weighted	0.307060772	0.618245408	0.668645238	0.369547545	0.188688835	0.050171084	0.302557413	0.156308932	0.052912128	0.683212593	2	0.710627926	0.683269275	3	0.87713195	-0.000228812	0.030391943	0.994676487
62	xDIDeD	ebi-a-GCST90016980	Gut microbiota abundance (genus Clostridium sensustricto1 id.1873) || id:ebi-a-GCST90016980	influenzapneu	3	Inconsistent direction	MR Egger Weighted median Inverse variance weighted	-0.64854892	2.237205864	0.820372547	0.164978777	0.232269179	0.477523514	0.071411311	0.241413241	0.76737879	3.109295471	1	0.077846627	3.438231335	2	0.179224572	0.0333809	0.102629785	0.799806668
63	xDIDeD	ebi-a-GCST90016981	Gut microbiota abundance (genus Collinsella id.815) || id:ebi-a-GCST90016981	influenzapneu	3	Inconsistent direction	MR Egger Weighted median Inverse variance weighted	0.452741732	1.247347091	0.778343776	-0.052758296	0.21015377	0.801778423	-0.096590228	0.181482485	0.594567453	0.059837468	1	0.806753014	0.257984358	2	0.87898084	-0.025509599	0.057307307	0.733382082
64	xDIDeD	ebi-a-GCST90016982	Gut microbiota abundance (genus Coprobacter id.949) || id:ebi-a-GCST90016982	influenzapneu	3	Inconsistent direction	MR Egger Weighted median Inverse variance weighted	0.755664589	1.824023818	0.749961516	-0.292228639	0.294189822	0.320547402	-0.240245335	0.264453706	0.363635796	0.059136584	1	0.807865845	0.363649284	2	0.833747532	-0.046099447	0.083539719	0.67898793
65	xDIDeD	ebi-a-GCST90016983	Gut microbiota abundance (genus Coprococcus1 id.11301) || id:ebi-a-GCST90016983	influenzapneu	4	NA	MR Egger Weighted median Inverse variance weighted	0.204242617	0.61255944	0.770524514	0.114830896	0.182404119	0.528994847	0.139971364	0.154744786	0.36571422	0.871506348	2	0.646777348	0.883265507	3	0.829464234	-0.003263714	0.030097051	0.923546014
66	xDIDeD	ebi-a-GCST90016984	Gut microbiota abundance (genus Coprococcus2 id.11302) || id:ebi-a-GCST90016984	influenzapneu	3	NA	MR Egger Weighted median Inverse variance weighted	1.650217552	1.404934025	0.448998233	0.315751691	0.245312086	0.198044511	0.385831473	0.2039884	0.05856586	0.156138597	1	0.69273679	0.983510869	2	0.611551912	-0.058622016	0.064448122	0.530114921
67	xDIDeD	ebi-a-GCST90016985	Gut microbiota abundance (genus Coprococcus3 id.11303) || id:ebi-a-GCST90016985	influenzapneu	4	NA	MR Egger Weighted median Inverse variance weighted	-0.254197761	0.622879934	0.722742437	-0.154093284	0.188472563	0.413591337	-0.121996899	0.158545656	0.441611455	1.18717494	2	0.552342215	1.235342007	3	0.744540911	0.0067312	0.030670256	0.846646953
68	xDIDeD	ebi-a-GCST90016986	Gut microbiota abundance (genus Defluviitaleaceae UCG011 id.11287) || id:ebi-a-GCST90016986	influenzapneu	3	Inconsistent direction	MR Egger Weighted median Inverse variance weighted	-0.126762868	1.699557203	0.952604949	0.013532727	0.282457293	0.96178741	0.016847055	0.242529648	0.944620368	0.442056535	1	0.50613152	0.449344939	2	0.7987778	0.006618547	0.077525832	0.945781865
69	xDIDeD	ebi-a-GCST90016987	Gut microbiota abundance (genus Desulfovibrio id.3173) || id:ebi-a-GCST90016987	influenzapneu	3	NA	MR Egger Weighted median Inverse variance weighted	2.497525405	1.764357857	0.391544494	0.39084088	0.290181603	0.178017682	0.180693703	0.301046414	0.548360458	1.280879407	1	0.257735588	3.537087488	2	0.170581218	-0.10741102	0.080930717	0.411075982
70	xDIDeD	ebi-a-GCST90016988	Gut microbiota abundance (genus Dialister id.2183) || id:ebi-a-GCST90016988	influenzapneu	3	Inconsistent direction	MR Egger Weighted median Inverse variance weighted	-0.371246655	1.369371784	0.831458998	0.013080073	0.216468013	0.951817173	-0.017130334	0.199341232	0.931518305	0.161577811	1	0.687708	0.229898334	2	0.891411456	0.016442727	0.062906894	0.837240473
71	xDIDeD	ebi-a-GCST90016989	Gut microbiota abundance (genus Dorea id.1997) || id:ebi-a-GCST90016989	influenzapneu	4	Inconsistent direction	MR Egger Weighted median Inverse variance weighted	0.094188723	1.432032456	0.953541855	-0.009859809	0.209469432	0.962457121	0.078789427	0.302682646	0.794629482	12.32594182	2	0.002105987	12.32670567	3	0.006343827	-0.000788938	0.07086533	0.992128077
72	xDIDeD	ebi-a-GCST90016990	Gut microbiota abundance (genus Eggerthella id.819) || id:ebi-a-GCST90016990	influenzapneu	3	Inconsistent direction	MR Egger Weighted median Inverse variance weighted	1.977107028	2.169767639	0.529555613	-0.037045154	0.35412393	0.91668472	-0.007246371	0.308251735	0.981245084	0.018860271	1	0.890767823	0.872484219	2	0.646461192	-0.091434885	0.098964316	0.525162334
73	xDIDeD	ebi-a-GCST90016991	Gut microbiota abundance (genus Eisenbergiella id.11304) || id:ebi-a-GCST90016991	influenzapneu	3	Inconsistent direction	MR Egger Weighted median Inverse variance weighted	-0.934759821	5.816018416	0.898549052	0.244359855	0.379593523	0.519743499	0.047791367	0.590418986	0.935485824	7.792383195	1	0.005246694	8.019325434	2	0.018139512	0.045210448	0.264920942	0.892393416
74	xDIDeD	ebi-a-GCST90016992	Gut microbiota abundance (genus Enterorhabdus id.820) || id:ebi-a-GCST90016992	influenzapneu	3	Inconsistent direction	MR Egger Weighted median Inverse variance weighted	-0.223522425	3.182658043	0.955362617	0.127566396	0.298049949	0.668648635	0.161240364	0.325782932	0.620648195	3.318525699	1	0.068503234	3.368049327	2	0.185625391	0.017776533	0.145516897	0.922613142
75	xDIDeD	ebi-a-GCST90016993	Gut microbiota abundance (genus Erysipelatoclostridium id.11381) || id:ebi-a-GCST90016993	influenzapneu	3	Inconsistent direction	MR Egger Weighted median Inverse variance weighted	-1.418843861	1.681810364	0.553862833	0.032800249	0.254383985	0.897405195	-0.092368179	0.221407265	0.67654181	1.191964364	1	0.274933679	1.949099719	2	0.377362181	0.061324022	0.076944132	0.571615111
76	xDIDeD	ebi-a-GCST90016995	Gut microbiota abundance (genus Escherichia Shigella id.3504) || id:ebi-a-GCST90016995	influenzapneu	3	NA	MR Egger Weighted median Inverse variance weighted	-1.505519123	1.403044608	0.477579886	-0.017817367	0.237332397	0.940156255	-0.052072752	0.201670473	0.796247063	0.048182104	1	0.82625729	1.143958175	2	0.564407321	0.067227073	0.064221922	0.485448306
77	xDIDeD	ebi-a-GCST90016997	Gut microbiota abundance (genus Eubacterium coprostanoligenes group id.11375) || id:ebi-a-GCST90016997	influenzapneu	4	Inconsistent direction	MR Egger Weighted median Inverse variance weighted	-0.66712011	0.583387209	0.371237237	0.272598594	0.18813928	0.14736018	0.204135949	0.181516885	0.260753762	1.980892014	2	0.371411002	4.370048118	3	0.224178743	0.044577757	0.028840046	0.262211724
78	xDIDeD	ebi-a-GCST90016998	Gut microbiota abundance (genus Eubacterium eligens group id.14372) || id:ebi-a-GCST90016998	influenzapneu	4	Inconsistent direction	MR Egger Weighted median Inverse variance weighted	1.97809752	0.789743523	0.129213016	-0.087480078	0.217235271	0.687170849	0.163935315	0.327919396	0.617127435	3.159256003	2	0.206051735	12.09849927	3	0.007053249	-0.092973915	0.039083023	0.140423316
79	xDIDeD	ebi-a-GCST90017000	Gut microbiota abundance (genus Eubacterium hallii group id.11338) || id:ebi-a-GCST90017000	influenzapneu	4	NA	MR Egger Weighted median Inverse variance weighted	0.966247146	1.011875845	0.440401274	0.048228697	0.201498311	0.810833904	0.239043997	0.242427124	0.324111146	5.803455665	2	0.054928231	7.410512215	3	0.059902911	-0.03726856	0.050078968	0.53431584
80	xDIDeD	ebi-a-GCST90017003	Gut microbiota abundance (genus Eubacterium rectale group id.14374) || id:ebi-a-GCST90017003	influenzapneu	4	Inconsistent direction	MR Egger Weighted median Inverse variance weighted	-0.3244159	0.578878434	0.631594329	0.145208692	0.176749206	0.411331826	0.093830379	0.150249835	0.532302082	0.788658801	2	0.67413196	1.348389452	3	0.717675836	0.021446663	0.028666204	0.532380718
81	xDIDeD	ebi-a-GCST90017004	Gut microbiota abundance (genus Eubacterium ruminantium group id.11340) || id:ebi-a-GCST90017004	influenzapneu	3	NA	MR Egger Weighted median Inverse variance weighted	-0.286933684	1.693160635	0.89312974	-0.235710721	0.277291984	0.395299956	-0.268280022	0.247986621	0.279326898	0.253563709	1	0.614576864	0.253687745	2	0.88087119	0.000867555	0.077897294	0.992910151
82	xDIDeD	ebi-a-GCST90017005	Gut microbiota abundance (genus Eubacterium ventriosum group id.11341) || id:ebi-a-GCST90017005	influenzapneu	3	Inconsistent direction	MR Egger Weighted median Inverse variance weighted	0.288448112	1.407044533	0.871274646	-0.066947969	0.205131995	0.744147975	0.036864808	0.177482821	0.835456063	1.311927453	1	0.252045976	1.354764469	2	0.507944934	-0.011646317	0.06445163	0.886191806
83	xDIDeD	ebi-a-GCST90017006	Gut microbiota abundance (genus Eubacterium xylanophilum group id.14375) || id:ebi-a-GCST90017006	influenzapneu	3	Inconsistent direction	MR Egger Weighted median Inverse variance weighted	1.381888234	1.311632014	0.483398543	-0.081322371	0.225929674	0.718887884	-0.103817452	0.189310195	0.583418217	0.006634606	1	0.935081627	1.316975196	2	0.517633613	-0.068729848	0.060041743	0.457112822
84	xDIDeD	ebi-a-GCST90017007	Gut microbiota abundance (genus Faecalibacterium id.2057) || id:ebi-a-GCST90017007	influenzapneu	4	Inconsistent direction	MR Egger Weighted median Inverse variance weighted	0.468778708	0.564847626	0.493872562	-0.047366985	0.170035065	0.780573407	0.010850678	0.146972782	0.941147403	0.23840733	2	0.887627004	0.943388948	3	0.814946409	-0.023507956	0.027997934	0.48948708
85	xDIDeD	ebi-a-GCST90017008	Gut microbiota abundance (genus Family XIII AD3011 group id.11293) || id:ebi-a-GCST90017008	influenzapneu	3	Inconsistent direction	MR Egger Weighted median Inverse variance weighted	1.843316571	1.287071119	0.388046172	-0.175892407	0.216338342	0.41619332	-0.056971841	0.221226416	0.796771744	0.642884179	1	0.42266832	2.868616797	2	0.238280102	-0.087766066	0.05882882	0.375928869
86	xDIDeD	ebi-a-GCST90017009	Gut microbiota abundance (genus Family XIII UCG001 id.11294) || id:ebi-a-GCST90017009	influenzapneu	3	NA	MR Egger Weighted median Inverse variance weighted	-0.421600899	2.303917183	0.884777828	-0.239755019	0.230540958	0.298355172	-0.227936191	0.235504851	0.333113305	2.92726527	1	0.08709491	2.948387259	2	0.228963282	0.008948775	0.105348232	0.946052022
87	xDIDeD	ebi-a-GCST90017010	Gut microbiota abundance (genus Flavonifractor id.2059) || id:ebi-a-GCST90017010	influenzapneu	3	Inconsistent direction	MR Egger Weighted median Inverse variance weighted	-0.648435854	1.467861933	0.735181102	0.070909505	0.241145564	0.768717632	0.080860138	0.211734342	0.702539771	0.00142809	1	0.969855057	0.253525855	2	0.880942495	0.03376478	0.067248009	0.703767507
88	xDIDeD	ebi-a-GCST90017011	Gut microbiota abundance (genus Fusicatenibacter id.11305) || id:ebi-a-GCST90017011	influenzapneu	4	Inconsistent direction	MR Egger Weighted median Inverse variance weighted	-0.440606599	0.829373331	0.648341347	0.09513639	0.192331444	0.62084852	0.013793657	0.187435597	0.941335477	4.000323512	2	0.135313394	4.643155667	3	0.19987108	0.023220701	0.040959919	0.62791499
89	xDIDeD	ebi-a-GCST90017013	Gut microbiota abundance (genus Haemophilus id.3698) || id:ebi-a-GCST90017013	influenzapneu	3	NA	MR Egger Weighted median Inverse variance weighted	-0.271576606	1.585704789	0.892016615	-0.481102693	0.259123931	0.06336083	-0.437134444	0.229969143	0.057323031	0.240529878	1	0.623823671	0.251664786	2	0.881762624	-0.007682025	0.072800169	0.933070248
90	xDIDeD	ebi-a-GCST90017014	Gut microbiota abundance (genus Holdemanella id.11393) || id:ebi-a-GCST90017014	influenzapneu	3	NA	MR Egger Weighted median Inverse variance weighted	2.898352048	3.809547808	0.585951829	0.411647701	0.356782198	0.248590908	0.417028577	0.473281932	0.37824098	5.129264743	1	0.023525691	7.353233784	2	0.025308451	-0.115497685	0.175402778	0.629291617
91	xDIDeD	ebi-a-GCST90017015	Gut microbiota abundance (genus Holdemania id.2157) || id:ebi-a-GCST90017015	influenzapneu	3	Inconsistent direction	MR Egger Weighted median Inverse variance weighted	-0.886601717	2.583786663	0.7895648	0.101289608	0.273081765	0.710702247	-0.014841803	0.279730929	0.957686153	2.694653741	1	0.10068536	3.007982955	2	0.222241316	0.040387202	0.11843902	0.790787134
92	xDIDeD	ebi-a-GCST90017018	Gut microbiota abundance (genus Intestinibacter id.11345) || id:ebi-a-GCST90017018	influenzapneu	3	Inconsistent direction	MR Egger Weighted median Inverse variance weighted	1.626832686	1.504304572	0.475100408	-0.336644848	0.238884922	0.158765871	-0.161229418	0.238804299	0.49957862	1.189494041	1	0.275431638	2.905469238	2	0.233929704	-0.082604705	0.068774971	0.442000737
93	xDIDeD	ebi-a-GCST90017019	Gut microbiota abundance (genus Intestinimonas id.2062) || id:ebi-a-GCST90017019	influenzapneu	3	NA	MR Egger Weighted median Inverse variance weighted	0.999727065	2.047651507	0.710854807	0.179388536	0.241272334	0.457172611	0.237491084	0.222060662	0.284850095	2.14892929	1	0.142669354	2.452969785	2	0.293321825	-0.035229375	0.093659166	0.770960986
94	xDIDeD	ebi-a-GCST90017020	Gut microbiota abundance (genus Lachnoclostridium id.11308) || id:ebi-a-GCST90017020	influenzapneu	4	NA	MR Egger Weighted median Inverse variance weighted	0.609532239	0.567996253	0.395515006	0.0596341	0.178538877	0.73837062	0.082853821	0.147796549	0.575074515	0.651767891	2	0.721888961	1.574016426	3	0.665295665	-0.027032097	0.028148532	0.438221114
95	xDIDeD	ebi-a-GCST90017021	Gut microbiota abundance (genus Lachnospiraceae FCS020 group id.11314) || id:ebi-a-GCST90017021	influenzapneu	3	NA	MR Egger Weighted median Inverse variance weighted	0.165777619	2.563864999	0.958893857	0.265650189	0.242471098	0.273255931	0.330609682	0.260563698	0.204503559	3.850363243	1	0.049735218	3.86661205	2	0.144669127	0.007611776	0.117172611	0.958701887
96	xDIDeD	ebi-a-GCST90017022	Gut microbiota abundance (genus Lachnospiraceae NC2004 group id.11316) || id:ebi-a-GCST90017022	influenzapneu	3	Inconsistent direction	MR Egger Weighted median Inverse variance weighted	-1.745426764	2.149785958	0.565851165	0.0854389	0.322917696	0.791329842	0.141577628	0.291952578	0.627723416	0.078144406	1	0.779827982	0.863090627	2	0.64950463	0.086087532	0.097167338	0.538443985
97	xDIDeD	ebi-a-GCST90017023	Gut microbiota abundance (genus Lachnospiraceae ND3007 group id.11317) || id:ebi-a-GCST90017023	influenzapneu	4	Inconsistent direction	MR Egger Weighted median Inverse variance weighted	0.179121369	0.624713467	0.801297148	-0.031618692	0.185987423	0.865006627	-0.133735378	0.160708398	0.405317666	1.565789967	2	0.457080853	1.834364814	3	0.607485472	-0.015987384	0.030849259	0.655922628
98	xDIDeD	ebi-a-GCST90017024	Gut microbiota abundance (genus Lachnospiraceae NK4A136 group id.11319) || id:ebi-a-GCST90017024	influenzapneu	4	Inconsistent direction	MR Egger Weighted median Inverse variance weighted	0.965813616	0.595786916	0.246450916	-0.068088538	0.202980609	0.737290515	0.011278548	0.180157702	0.950082043	1.477356651	2	0.477744922	4.222552456	3	0.238413634	-0.048636745	0.029354713	0.239394267
99	xDIDeD	ebi-a-GCST90017025	Gut microbiota abundance (genus Lachnospiraceae UCG001 id.11321) || id:ebi-a-GCST90017025	influenzapneu	3	NA	MR Egger Weighted median Inverse variance weighted	-2.682527029	1.512142452	0.326777643	-0.53046694	0.274256367	0.053088419	-0.283352353	0.291591004	0.331176993	1.016038075	1	0.313460636	3.628131651	2	0.162990098	0.111018387	0.069239757	0.355009938
100	xDIDeD	ebi-a-GCST90017026	Gut microbiota abundance (genus Lachnospiraceae UCG004 id.11324) || id:ebi-a-GCST90017026	influenzapneu	4	NA	MR Egger Weighted median Inverse variance weighted	0.592932304	0.874510622	0.567686861	0.101770593	0.20065169	0.6120143	0.063667282	0.207944358	0.759471705	4.037255618	2	0.132837619	4.833021537	3	0.184440486	-0.027352331	0.043564206	0.594226854
101	xDIDeD	ebi-a-GCST90017027	Gut microbiota abundance (genus Lachnospiraceae UCG008 id.11328) || id:ebi-a-GCST90017027	influenzapneu	3	NA	MR Egger Weighted median Inverse variance weighted	1.450351802	1.893333853	0.583853086	0.021143078	0.324029331	0.947974548	0.142053566	0.26704294	0.594760435	0.723763543	1	0.394912167	1.210939417	2	0.545817991	-0.060182706	0.08622413	0.612063726
102	xDIDeD	ebi-a-GCST90017028	Gut microbiota abundance (genus Lachnospiraceae UCG010 id.11330) || id:ebi-a-GCST90017028	influenzapneu	3	NA	MR Egger Weighted median Inverse variance weighted	1.724975973	1.324150355	0.416789701	0.214252793	0.217817278	0.325294795	0.181677519	0.191249147	0.342136618	0.037761088	1	0.845923662	1.425093913	2	0.490393594	-0.071448332	0.06065991	0.448126509
103	xDIDeD	ebi-a-GCST90017030	Gut microbiota abundance (genus Lactobacillus id.1837) || id:ebi-a-GCST90017030	influenzapneu	3	Inconsistent direction	MR Egger Weighted median Inverse variance weighted	3.456160214	1.808485184	0.306905064	-0.23198078	0.324618962	0.47484088	-0.1390566	0.384209114	0.717404738	0.22951192	1	0.631885969	4.266955144	2	0.118424746	-0.166788969	0.083006884	0.293982583
104	xDIDeD	ebi-a-GCST90017032	Gut microbiota abundance (genus Marvinbryantia id.2005) || id:ebi-a-GCST90017032	influenzapneu	3	NA	MR Egger Weighted median Inverse variance weighted	0.112204228	1.416619333	0.949681179	0.081625186	0.228569636	0.721007222	0.101788939	0.201671797	0.613751506	0.571069724	1	0.449834149	0.571124897	2	0.751591404	-0.00047967	0.064577009	0.995271359
105	xDIDeD	ebi-a-GCST90017034	Gut microbiota abundance (genus Odoribacter id.952) || id:ebi-a-GCST90017034	influenzapneu	3	Inconsistent direction	MR Egger Weighted median Inverse variance weighted	0.91165731	1.247395737	0.598209486	-0.102941755	0.208380983	0.621300928	-0.012457885	0.180580572	0.944999205	0.654030889	1	0.418675207	1.214616621	2	0.544815371	-0.042797102	0.057160147	0.590855195
106	xDIDeD	ebi-a-GCST90017036	Gut microbiota abundance (genus Oscillibacter id.2063) || id:ebi-a-GCST90017036	influenzapneu	3	Inconsistent direction	MR Egger Weighted median Inverse variance weighted	2.124123724	1.592440359	0.409540365	-0.182677746	0.285217028	0.521856158	-0.094932243	0.242964421	0.69600061	0.225040904	1	0.635225556	2.20867995	2	0.331429562	-0.102786355	0.072980047	0.393059944
107	xDIDeD	ebi-a-GCST90017037	Gut microbiota abundance (genus Oscillospira id.2064) || id:ebi-a-GCST90017037	influenzapneu	3	Inconsistent direction	MR Egger Weighted median Inverse variance weighted	0.954312299	1.686658468	0.672208826	-0.192875336	0.264156395	0.465294928	-0.102448276	0.218006294	0.638403134	1.235313463	1	0.266376179	1.730458795	2	0.420954976	-0.048819098	0.07711023	0.640686385
108	xDIDeD	ebi-a-GCST90017038	Gut microbiota abundance (genus Oxalobacter id.2978) || id:ebi-a-GCST90017038	influenzapneu	3	NA	MR Egger	1.725428308	2.239318349	0.582057892	0.75781663	0.379924547	0.046081028	0.665053694	0.32162907	0.038662021	0.129824723	1	0.718613842	0.358774245	2	0.835782287	-0.048950491	0.102302721	0.715883392
109	xDIDeD	ebi-a-GCST90017039	Gut microbiota abundance (genus Parabacteroides id.954) || id:ebi-a-GCST90017039	influenzapneu	4	Inconsistent direction	MR Egger Weighted median Inverse variance weighted	0.343375291	0.577211069	0.612259406	-0.052670664	0.182048998	0.772335465	-0.091990272	0.150300968	0.540510998	0.915428831	2	0.632728148	1.525712197	3	0.676348809	-0.022354807	0.028615751	0.516471654
110	xDIDeD	ebi-a-GCST90017040	Gut microbiota abundance (genus Paraprevotella id.962) || id:ebi-a-GCST90017040	influenzapneu	3	Inconsistent direction	MR Egger Weighted median Inverse variance weighted	0.180692961	1.756193669	0.934728524	-0.447789545	0.304156608	0.140957836	-0.414748814	0.257945156	0.107858102	0.517418253	1	0.471945064	0.634909454	2	0.727999639	-0.02775742	0.080979748	0.789775875
111	xDIDeD	ebi-a-GCST90017041	Gut microbiota abundance (genus Parasutterella id.2892) || id:ebi-a-GCST90017041	influenzapneu	3	Inconsistent direction	MR Egger Weighted median Inverse variance weighted	-0.80502091	3.921381659	0.871099138	0.467013885	0.262796439	0.075552831	0.36880851	0.420022135	0.379906154	7.72058164	1	0.00545948	8.427238466	2	0.014792733	0.054404201	0.179826283	0.812971817
112	xDIDeD	ebi-a-GCST90017042	Gut microbiota abundance (genus Peptococcus id.2037) || id:ebi-a-GCST90017042	influenzapneu	3	NA	MR Egger Weighted median Inverse variance weighted	1.732260985	2.010094459	0.547176278	0.385881951	0.334848547	0.249153693	0.26334927	0.290188024	0.364135824	0.353834228	1	0.55195065	0.899221999	2	0.637876238	-0.067909357	0.091955333	0.595044374
113	xDIDeD	ebi-a-GCST90017043	Gut microbiota abundance (genus Phascolarctobacterium id.2168) || id:ebi-a-GCST90017043	influenzapneu	3	NA	MR Egger Weighted median Inverse variance weighted	1.34152208	1.422629101	0.518674638	0.450977893	0.23876614	0.05892065	0.380306224	0.207398578	0.066698931	0.382714668	1	0.536153961	0.849146524	2	0.654048833	-0.044651953	0.065380217	0.618539538
114	xDIDeD	ebi-a-GCST90017045	Gut microbiota abundance (genus Prevotella9 id.11183) || id:ebi-a-GCST90017045	influenzapneu	3	Inconsistent direction	MR Egger Weighted median Inverse variance weighted	0.312422996	1.818174258	0.89166547	-0.13726414	0.258677269	0.595669252	-0.030383189	0.215694275	0.887978736	1.534288799	1	0.215469912	1.590034818	2	0.451573373	-0.015985297	0.083862411	0.880090193
115	xDIDeD	ebi-a-GCST90017047	Gut microbiota abundance (genus Romboutsia id.11347) || id:ebi-a-GCST90017047	influenzapneu	3	NA	MR Egger Weighted median Inverse variance weighted	1.335113554	1.268125026	0.483621627	0.031158103	0.208092266	0.880975941	0.152844049	0.183836995	0.405741643	0.720503683	1	0.395978742	1.608340306	2	0.447459095	-0.054802761	0.058161542	0.518923115
116	xDIDeD	ebi-a-GCST90017048	Gut microbiota abundance (genus Roseburia id.2012) || id:ebi-a-GCST90017048	influenzapneu	4	NA	MR Egger Weighted median Inverse variance weighted	-0.678432821	0.574281827	0.358904126	-0.116223107	0.178214572	0.514302697	-0.127400666	0.148391223	0.390591134	0.657655851	2	0.71976686	1.64419419	3	0.649411111	0.028214824	0.028406673	0.425257998
117	xDIDeD	ebi-a-GCST90017049	Gut microbiota abundance (genus Ruminiclostridium5 id.11355) || id:ebi-a-GCST90017049	influenzapneu	4	Inconsistent direction	MR Egger	-0.247704027	0.613555472	0.725493854	0.383659142	0.194068721	0.048050204	0.359235798	0.152422281	0.018430903	1.206111095	2	0.547137275	2.249025657	3	0.522356507	0.030667659	0.030030064	0.414563917
118	xDIDeD	ebi-a-GCST90017050	Gut microbiota abundance (genus Ruminiclostridium6 id.11356) || id:ebi-a-GCST90017050	influenzapneu	3	NA	MR Egger Weighted median Inverse variance weighted	-0.909103597	1.30385931	0.612380307	-0.138703689	0.218310521	0.525199875	-0.18474521	0.188628194	0.327375159	0.085649923	1	0.769781985	0.400882726	2	0.818369475	0.033544571	0.059745685	0.674307862
119	xDIDeD	ebi-a-GCST90017051	Gut microbiota abundance (genus Ruminiclostridium9 id.11357) || id:ebi-a-GCST90017051	influenzapneu	4	Inconsistent direction	MR Egger Weighted median Inverse variance weighted	-0.244812644	0.610748806	0.72730529	0.135437496	0.182899882	0.458996221	0.119912335	0.154410944	0.43740705	1.122183454	2	0.5705858	1.503154872	3	0.681542379	0.018535813	0.030030698	0.599991604
120	xDIDeD	ebi-a-GCST90017052	Gut microbiota abundance (genus Ruminococcaceae NK4A214 group id.11358) || id:ebi-a-GCST90017052	influenzapneu	3	NA	MR Egger Weighted median Inverse variance weighted	-1.013422315	1.216459288	0.557806616	-0.008186078	0.192531468	0.966085659	-0.097726631	0.176619749	0.580046667	0.741134713	1	0.389297631	1.319976999	2	0.516857278	0.042464374	0.055814187	0.585950121
121	xDIDeD	ebi-a-GCST90017053	Gut microbiota abundance (genus Ruminococcaceae UCG002 id.11360) || id:ebi-a-GCST90017053	influenzapneu	4	Inconsistent direction	MR Egger Weighted median Inverse variance weighted	-0.464868842	0.592772465	0.515040549	0.113086299	0.182312355	0.535067713	0.062864677	0.151967814	0.679115072	1.761637037	2	0.414443543	2.609993447	3	0.455740259	0.026951471	0.029261278	0.454252183
122	xDIDeD	ebi-a-GCST90017054	Gut microbiota abundance (genus Ruminococcaceae UCG003 id.11361) || id:ebi-a-GCST90017054	influenzapneu	4	NA	MR Egger Weighted median Inverse variance weighted	-0.150522164	0.634221839	0.834494228	-0.053597972	0.191046554	0.779056127	-0.095144652	0.164995771	0.564176568	1.14190494	2	0.564987049	1.150082424	3	0.764999776	0.002841001	0.031416776	0.936187053
123	xDIDeD	ebi-a-GCST90017055	Gut microbiota abundance (genus Ruminococcaceae UCG004 id.11362) || id:ebi-a-GCST90017055	influenzapneu	3	Inconsistent direction	MR Egger Weighted median Inverse variance weighted	-0.384999371	1.591473002	0.848895868	0.366018674	0.260461003	0.159940275	0.366851355	0.226665986	0.105562054	0.000234471	1	0.987782917	0.228040346	2	0.892239957	0.034651384	0.072600251	0.716503524
124	xDIDeD	ebi-a-GCST90017056	Gut microbiota abundance (genus Ruminococcaceae UCG005 id.11363) || id:ebi-a-GCST90017056	influenzapneu	4	Inconsistent direction	MR Egger Weighted median Inverse variance weighted	-0.655891605	0.678173931	0.435505403	-0.048572763	0.219890164	0.825173745	0.002430973	0.17132883	0.988679249	2.359562518	2	0.30734596	3.546904534	3	0.314729519	0.033421969	0.033315387	0.421420331
125	xDIDeD	ebi-a-GCST90017057	Gut microbiota abundance (genus Ruminococcaceae UCG009 id.11366) || id:ebi-a-GCST90017057	influenzapneu	3	NA	MR Egger Weighted median Inverse variance weighted	0.53427969	3.191071195	0.89439059	0.093800218	0.311679093	0.763451656	0.232898434	0.327035709	0.476371982	3.317745897	1	0.068535737	3.347968965	2	0.187498491	-0.013948188	0.146140324	0.939422091
126	xDIDeD	ebi-a-GCST90017058	Gut microbiota abundance (genus Ruminococcaceae UCG010 id.11367) || id:ebi-a-GCST90017058	influenzapneu	3	Inconsistent direction	MR Egger Weighted median Inverse variance weighted	2.609368494	1.331597142	0.300398387	0.130045689	0.249028923	0.601523297	-0.033108666	0.292446484	0.909861901	0.590136606	1	0.442366299	4.612270044	2	0.099645636	-0.122355352	0.061009116	0.29446523
127	xDIDeD	ebi-a-GCST90017060	Gut microbiota abundance (genus Ruminococcaceae UCG013 id.11370) || id:ebi-a-GCST90017060	influenzapneu	4	Inconsistent direction	MR Egger Weighted median Inverse variance weighted	-1.609462147	0.625086775	0.123508746	0.114562268	0.204423926	0.575196289	-0.123556695	0.242057188	0.609740277	1.266073761	2	0.530976837	7.288481663	3	0.06324973	0.075077409	0.03059315	0.133571532
128	xDIDeD	ebi-a-GCST90017061	Gut microbiota abundance (genus Ruminococcaceae UCG014 id.11371) || id:ebi-a-GCST90017061	influenzapneu	3	NA	MR Egger Weighted median Inverse variance weighted	0.931367775	1.251573162	0.592721531	0.203711996	0.206427466	0.323718434	0.272405853	0.181731357	0.133887124	0.206763959	1	0.64931569	0.489943977	2	0.782726463	-0.030554328	0.057417123	0.688671952
129	xDIDeD	ebi-a-GCST90017062	Gut microbiota abundance (genus Ruminococcus1 id.11373) || id:ebi-a-GCST90017062	influenzapneu	4	NA	MR Egger Weighted median Inverse variance weighted	0.141469254	0.608361795	0.8377473	0.008772883	0.179279174	0.960971731	0.001529899	0.154626398	0.992105727	0.510259775	2	0.774815852	0.566826268	3	0.903982934	-0.007126461	0.029963618	0.834152759
130	xDIDeD	ebi-a-GCST90017063	Gut microbiota abundance (genus Ruminococcus2 id.11374) || id:ebi-a-GCST90017063	influenzapneu	4	Inconsistent direction	MR Egger Weighted median Inverse variance weighted	-0.281964356	0.64050452	0.702782808	0.142072943	0.193623889	0.463096664	0.134601828	0.161259233	0.403891021	1.46136457	2	0.481580303	1.912974784	3	0.590664071	0.02115108	0.031473907	0.570803505
131	xDIDeD	ebi-a-GCST90017064	Gut microbiota abundance (genus Ruminococcus gauvreauii group id.11342) || id:ebi-a-GCST90017064	influenzapneu	3	NA	MR Egger Inverse variance weighted	2.106586321	1.376533395	0.368470158	0.54035196	0.236364562	0.022248672	0.403211899	0.224827568	0.072904625	1.095047795	1	0.295355481	2.807477886	2	0.245676674	-0.078837172	0.063043621	0.42942481
132	xDIDeD	ebi-a-GCST90017065	Gut microbiota abundance (genus Ruminococcus gnavus group id.14376) || id:ebi-a-GCST90017065	influenzapneu	3	Inconsistent direction	MR Egger Weighted median Inverse variance weighted	-3.877767673	1.932592771	0.294340447	-0.176680088	0.347548257	0.611199979	0.102676289	0.446150094	0.817984191	0.867967247	1	0.351518676	5.198874591	2	0.074315384	0.183982312	0.088406994	0.285168539
133	xDIDeD	ebi-a-GCST90017066	Gut microbiota abundance (genus Ruminococcus torques group id.14377) || id:ebi-a-GCST90017066	influenzapneu	4	Inconsistent direction	MR Egger Weighted median Inverse variance weighted	0.683583343	0.578683394	0.358931362	-0.007266326	0.181998913	0.968152837	0.068400701	0.148903955	0.6459748	1.17724861	2	0.555090395	2.387504969	3	0.495964807	-0.031450606	0.028588432	0.385999352
134	xDIDeD	ebi-a-GCST90017068	Gut microbiota abundance (genus Senegalimassilia id.11160) || id:ebi-a-GCST90017068	influenzapneu	3	Inconsistent direction	MR Egger Weighted median Inverse variance weighted	-1.51712461	2.718331941	0.675930392	0.194300945	0.318221598	0.541475166	0.063638354	0.322849336	0.84373777	2.257191513	1	0.13299506	3.036842706	2	0.219057428	0.073254936	0.124643869	0.661740598
135	xDIDeD	ebi-a-GCST90017069	Gut microbiota abundance (genus Slackia id.825) || id:ebi-a-GCST90017069	influenzapneu	3	Inconsistent direction	MR Egger Weighted median Inverse variance weighted	-0.702028036	1.92190924	0.777043841	0.315352364	0.324085492	0.330526955	0.245754061	0.278566738	0.377663839	0.895920785	1	0.343877858	1.14433262	2	0.564301661	0.043915737	0.088111792	0.705643415
136	xDIDeD	ebi-a-GCST90017070	Gut microbiota abundance (genus Streptococcus id.1853) || id:ebi-a-GCST90017070	influenzapneu	4	NA	MR Egger Weighted median Inverse variance weighted	0.31344072	1.20592863	0.819238844	0.090663243	0.184371205	0.622901059	0.220937536	0.246473383	0.370041776	7.398757186	2	0.024738895	7.421974438	3	0.059597521	-0.00468274	0.059109741	0.944069889
137	xDIDeD	ebi-a-GCST90017071	Gut microbiota abundance (genus Subdoligranulum id.2070) || id:ebi-a-GCST90017071	influenzapneu	4	NA	MR Egger Weighted median Inverse variance weighted	0.307163606	0.578532925	0.648525277	0.244337217	0.175578833	0.164040602	0.261511089	0.149488707	0.08022705	0.062124492	2	0.969415229	0.068796908	3	0.995298609	-0.002337732	0.028618918	0.942336192
138	xDIDeD	ebi-a-GCST90017072	Gut microbiota abundance (genus Sutterella id.2896) || id:ebi-a-GCST90017072	influenzapneu	3	Inconsistent direction	MR Egger Weighted median Inverse variance weighted	0.255404564	1.913527885	0.91552763	-0.294312892	0.226144088	0.193107995	-0.294616162	0.205677512	0.152024242	2.17316024	1	0.140437373	2.356617161	2	0.307798916	-0.025567254	0.087995996	0.819986297
139	xDIDeD	ebi-a-GCST90017073	Gut microbiota abundance (genus Terrisporobacter id.11348) || id:ebi-a-GCST90017073	influenzapneu	3	Inconsistent direction	MR Egger Weighted median Inverse variance weighted	3.473691858	1.916596536	0.320972823	-0.351529553	0.352460651	0.318590628	-0.392081623	0.391619641	0.316739953	0.000511156	1	0.981962358	4.152288354	2	0.125412851	-0.177807014	0.087263348	0.290451985
140	xDIDeD	ebi-a-GCST90017074	Gut microbiota abundance (genus Turicibacter id.2162) || id:ebi-a-GCST90017074	influenzapneu	3	Inconsistent direction	MR Egger Weighted median Inverse variance weighted	3.310766039	1.918857811	0.334397503	-0.321795365	0.281554243	0.253069758	-0.090200869	0.402262255	0.82257524	1.443033861	1	0.229649026	6.072834928	2	0.048006567	-0.157397397	0.087872836	0.324155907
141	xDIDeD	ebi-a-GCST90017075	Gut microbiota abundance (genus Tyzzerella3 id.11335) || id:ebi-a-GCST90017075	influenzapneu	3	Inconsistent direction	MR Egger Weighted median Inverse variance weighted	3.68590746	2.011548831	0.318034261	-0.242258819	0.397021992	0.541736003	-0.476570171	0.448484698	0.287952937	0.208184317	1	0.648194255	4.585048627	2	0.101011156	-0.193649595	0.092562495	0.283859057
142	xDIDeD	ebi-a-GCST90017076	Gut microbiota abundance (unknown genus id.1000000073) || id:ebi-a-GCST90017076	influenzapneu	3	NA	MR Egger Weighted median Inverse variance weighted	3.897963809	1.467650272	0.229246857	0.137424665	0.291084155	0.636846008	0.011233814	0.408215814	0.978045546	0.219525702	1	0.639401548	7.382970354	2	0.024934942	-0.180076335	0.067281504	0.227634222
143	xDIDeD	ebi-a-GCST90017077	Gut microbiota abundance (unknown genus id.1000001215) || id:ebi-a-GCST90017077	influenzapneu	3	Inconsistent direction	MR Egger Weighted median Inverse variance weighted	2.281200474	1.926920481	0.446529334	-0.00793413	0.330125489	0.980825746	0.071886714	0.281735333	0.79860192	0.113887194	1	0.735761292	1.457183968	2	0.482588003	-0.102531642	0.088465091	0.453198642
144	xDIDeD	ebi-a-GCST90017078	Gut microbiota abundance (unknown genus id.1000005472) || id:ebi-a-GCST90017078	influenzapneu	3	Inconsistent direction	MR Egger Weighted median Inverse variance weighted	1.507358962	1.467746424	0.49152412	-0.160304273	0.245442045	0.51367586	-0.001274802	0.213863703	0.995243986	0.767195462	1	0.381086059	1.846602921	2	0.397205516	-0.070009947	0.067385591	0.487841572
145	xDIDeD	ebi-a-GCST90017079	Gut microbiota abundance (unknown genus id.1000005479) || id:ebi-a-GCST90017079	influenzapneu	3	NA	MR Egger Weighted median Inverse variance weighted	-2.155585547	1.649237057	0.415773095	-0.060947273	0.303686775	0.840940016	-0.017625968	0.242434091	0.942041534	0.015447784	1	0.901086366	1.733040006	2	0.420412039	0.099616663	0.076010214	0.414940147
146	xDIDeD	ebi-a-GCST90017080	Gut microbiota abundance (unknown genus id.1000006162) || id:ebi-a-GCST90017080	influenzapneu	3	Inconsistent direction	MR Egger Weighted median Inverse variance weighted	2.349247737	2.069167444	0.459699033	-0.234885956	0.354166297	0.507197287	-0.038224292	0.301497704	0.899113441	0.574701646	1	0.448396633	1.934909386	2	0.38004915	-0.11071247	0.09492791	0.451229922
147	xDIDeD	ebi-a-GCST90017081	Gut microbiota abundance (unknown genus id.1868) || id:ebi-a-GCST90017081	influenzapneu	3	NA	MR Egger Weighted median Inverse variance weighted	1.207511316	1.540858456	0.576839673	0.049058976	0.260205838	0.850454062	0.033231057	0.21783587	0.87875245	0.007562335	1	0.930701968	0.600195428	2	0.740745836	-0.053988335	0.070130508	0.582332935
148	xDIDeD	ebi-a-GCST90017082	Gut microbiota abundance (unknown genus id.2001) || id:ebi-a-GCST90017082	influenzapneu	3	Inconsistent direction	MR Egger Weighted median Inverse variance weighted	-2.80421135	1.542153287	0.320091527	-0.300509552	0.277286771	0.278475637	0.015636713	0.329183622	0.962113542	1.018674545	1	0.312833617	4.496372355	2	0.105590574	0.130237385	0.070486748	0.315811401
149	xDIDeD	ebi-a-GCST90017083	Gut microbiota abundance (unknown genus id.2041) || id:ebi-a-GCST90017083	influenzapneu	3	Inconsistent direction	MR Egger Weighted median Inverse variance weighted	-0.265628088	1.729310128	0.902971331	0.260916132	0.278765045	0.349287871	0.26472443	0.246663609	0.283172216	0.223242098	1	0.636580629	0.319250774	2	0.852463073	0.024437466	0.078868018	0.808714061
150	xDIDeD	ebi-a-GCST90017084	Gut microbiota abundance (unknown genus id.2071) || id:ebi-a-GCST90017084	influenzapneu	3	Inconsistent direction	MR Egger Weighted median Inverse variance weighted	-0.372884773	1.375655513	0.831487211	0.184632855	0.210835112	0.381181418	0.225473469	0.196852826	0.252047198	0.053109202	1	0.817738741	0.24625643	2	0.884150294	0.027625887	0.062859655	0.736391362
151	xDIDeD	ebi-a-GCST90017085	Gut microbiota abundance (unknown genus id.2755) || id:ebi-a-GCST90017085	influenzapneu	3	NA	MR Egger Weighted median Inverse variance weighted	1.825006856	1.626482619	0.463422935	0.164594789	0.269128815	0.540813242	0.229435609	0.235601963	0.330142326	0.105978697	1	0.744769619	1.088955188	2	0.580144775	-0.07386272	0.074499564	0.502732669
152	xDIDeD	ebi-a-GCST90017086	Gut microbiota abundance (unknown genus id.826) || id:ebi-a-GCST90017086	influenzapneu	3	NA	MR Egger Weighted median Inverse variance weighted	0.5709804	1.318114262	0.739763515	0.061384054	0.209110338	0.76910283	0.024010392	0.189926142	0.899399767	0.048891083	1	0.825004229	0.224737097	2	0.89371482	-0.02529712	0.06032604	0.747219422
153	xDIDeD	ebi-a-GCST90017087	Gut microbiota abundance (unknown genus id.959) || id:ebi-a-GCST90017087	influenzapneu	3	NA	MR Egger Weighted median Inverse variance weighted	-2.279177529	2.255803287	0.496718757	-0.212565536	0.382973203	0.578867142	-0.166718808	0.323575152	0.606385436	0.024521371	1	0.875565612	0.919892312	2	0.631317637	0.097634552	0.103181548	0.517580412
154	xDIDeD	ebi-a-GCST90017088	Gut microbiota abundance (genus Veillonella id.2198) || id:ebi-a-GCST90017088	influenzapneu	3	Inconsistent direction	MR Egger Weighted median Inverse variance weighted	-2.886158473	1.587902779	0.320207243	0.058551561	0.284009847	0.836665681	0.015379887	0.302449369	0.959444162	0.073999735	1	0.785599781	3.4839585	2	0.175173345	0.134399254	0.072781716	0.315967058
155	xDIDeD	ebi-a-GCST90017090	Gut microbiota abundance (order Actinomycetales id.420) || id:ebi-a-GCST90017090	influenzapneu	3	NA	MR Egger Weighted median Inverse variance weighted	2.841786966	1.750506889	0.351473045	0.004654318	0.305371953	0.987839535	0.118557822	0.295119787	0.687884364	0.320382439	1	0.571377904	2.79084385	2	0.247728492	-0.125536242	0.079869338	0.360728356
156	xDIDeD	ebi-a-GCST90017092	Gut microbiota abundance (order Bacteroidales id.913) || id:ebi-a-GCST90017092	influenzapneu	4	Inconsistent direction	MR Egger Weighted median Inverse variance weighted	0.429884651	0.559294632	0.5224747	-0.103167154	0.163841446	0.528906076	-0.041813275	0.145811111	0.774293567	0.540568506	2	0.763162532	1.303728289	3	0.728247948	-0.024235172	0.027742039	0.474461257
157	xDIDeD	ebi-a-GCST90017093	Gut microbiota abundance (order Bifidobacteriales id.432) || id:ebi-a-GCST90017093	influenzapneu	4	Inconsistent direction	MR Egger Weighted median Inverse variance weighted	0.028426157	0.613423288	0.967250109	-0.008896857	0.198167262	0.96419045	0.040177025	0.161268873	0.803259694	2.079536151	2	0.353536666	2.079947248	3	0.555980212	0.000608528	0.030603894	0.985941267
158	xDIDeD	ebi-a-GCST90017094	Gut microbiota abundance (order Burkholderiales id.2874) || id:ebi-a-GCST90017094	influenzapneu	4	NA	MR Egger Weighted median Inverse variance weighted	-0.321566921	0.653309933	0.671293792	-0.204025969	0.185933233	0.272506905	-0.121040688	0.150919346	0.422540029	2.561178286	2	0.277873545	2.690673947	3	0.441814487	0.010312032	0.032428103	0.78061998
159	xDIDeD	ebi-a-GCST90017095	Gut microbiota abundance (order Clostridiales id.1863) || id:ebi-a-GCST90017095	influenzapneu	4	Inconsistent direction	MR Egger Weighted median Inverse variance weighted	-0.439443782	0.559226072	0.514294329	0.129475994	0.176101629	0.462196686	0.076792632	0.145791693	0.598382175	1.063385314	2	0.587609506	1.977689322	3	0.577050259	0.026523227	0.027738377	0.439884121
160	xDIDeD	ebi-a-GCST90017096	Gut microbiota abundance (order Coriobacteriales id.810) || id:ebi-a-GCST90017096	influenzapneu	4	Inconsistent direction	MR Egger Weighted median Inverse variance weighted	-0.588168002	0.576872326	0.415186505	0.046503014	0.178021448	0.793921769	-0.041693464	0.149060727	0.779701611	0.214549078	2	0.898279026	1.176140846	3	0.758732224	0.027975622	0.028528858	0.430186452
161	xDIDeD	ebi-a-GCST90017097	Gut microbiota abundance (order Desulfovibrionales id.3156) || id:ebi-a-GCST90017097	influenzapneu	4	Inconsistent direction	MR Egger Weighted median Inverse variance weighted	0.008090127	1.029194961	0.994441777	-0.11878951	0.202634295	0.557723592	-0.042667376	0.216890533	0.844044238	5.434074918	2	0.0660702	5.441154377	3	0.142200909	-0.002598287	0.050902002	0.963929305
162	xDIDeD	ebi-a-GCST90017098	Gut microbiota abundance (order Enterobacteriales id.3468) || id:ebi-a-GCST90017098	influenzapneu	4	Inconsistent direction	MR Egger Weighted median Inverse variance weighted	0.113233752	0.757419854	0.89487378	-0.041270545	0.204356387	0.839952858	-0.057406681	0.170069054	0.735702894	2.772084107	2	0.250063085	2.847720011	3	0.41570448	-0.008791296	0.037633717	0.837027114
163	xDIDeD	ebi-a-GCST90017099	Gut microbiota abundance (order Erysipelotrichales id.2148) || id:ebi-a-GCST90017099	influenzapneu	4	NA	MR Egger Weighted median Inverse variance weighted	0.398948482	0.851244388	0.685427606	0.274097907	0.182977302	0.134136219	0.191193002	0.183700697	0.297975162	4.575195493	2	0.101510022	4.721351763	3	0.193375788	-0.010666289	0.042198252	0.82405556
164	xDIDeD	ebi-a-GCST90017100	Gut microbiota abundance (order Gastranaerophilales id.1591) || id:ebi-a-GCST90017100	influenzapneu	3	Inconsistent direction	MR Egger Weighted median Inverse variance weighted	2.281200474	1.926920481	0.446529334	-0.00793413	0.334889559	0.981098463	0.071886714	0.281735333	0.79860192	0.113887194	1	0.735761292	1.457183968	2	0.482588003	-0.102531642	0.088465091	0.453198642
165	xDIDeD	ebi-a-GCST90017101	Gut microbiota abundance (order Lactobacillales id.1800) || id:ebi-a-GCST90017101	influenzapneu	4	NA	MR Egger Weighted median Inverse variance weighted	0.752210638	0.936527276	0.506148194	0.06730541	0.193507926	0.727977375	0.073665299	0.220486357	0.738301337	4.958679868	2	0.08379852	6.350565102	3	0.095745856	-0.03458098	0.046153391	0.531838682
166	xDIDeD	ebi-a-GCST90017103	Gut microbiota abundance (order Mollicutes RF9 id.11579) || id:ebi-a-GCST90017103	influenzapneu	3	Inconsistent direction	MR Egger Weighted median Inverse variance weighted	1.507358962	1.467746424	0.49152412	-0.160304273	0.248664183	0.519146445	-0.001274802	0.213863703	0.995243986	0.767195462	1	0.381086059	1.846602921	2	0.397205516	-0.070009947	0.067385591	0.487841572
167	xDIDeD	ebi-a-GCST90017104	Gut microbiota abundance (order NB1n id.3953) || id:ebi-a-GCST90017104	influenzapneu	3	Inconsistent direction	MR Egger Weighted median Inverse variance weighted	2.349247737	2.069167444	0.459699033	-0.234885956	0.362541772	0.517058298	-0.038224292	0.301497704	0.899113441	0.574701646	1	0.448396633	1.934909386	2	0.38004915	-0.11071247	0.09492791	0.451229922
168	xDIDeD	ebi-a-GCST90017105	Gut microbiota abundance (order Pasteurellales id.3688) || id:ebi-a-GCST90017105	influenzapneu	3	Inconsistent direction	MR Egger Weighted median Inverse variance weighted	0.834949204	1.558583646	0.68690656	-0.429541805	0.259161458	0.097432703	-0.407825106	0.226236036	0.071442703	0.024955046	1	0.874479128	0.674445304	2	0.713749904	-0.057675912	0.071566231	0.56815918
169	xDIDeD	ebi-a-GCST90017106	Gut microbiota abundance (order Rhodospirillales id.2667) || id:ebi-a-GCST90017106	influenzapneu	3	NA	MR Egger Weighted median Inverse variance weighted	1.783868628	1.612286866	0.467863796	0.055392148	0.273327701	0.83940206	0.114261386	0.233905119	0.625199555	0.092253524	1	0.76133158	1.187677557	2	0.552203424	-0.077336172	0.073890999	0.485499392
170	xDIDeD	ebi-a-GCST90017107	Gut microbiota abundance (order Selenomonadales id.2165) || id:ebi-a-GCST90017107	influenzapneu	4	Inconsistent direction	MR Egger Weighted median Inverse variance weighted	-0.751777829	0.562330895	0.313037134	0.080711374	0.185988757	0.664318686	0.012317317	0.148076836	0.933706881	1.081990622	2	0.582168525	3.062864366	3	0.382033919	0.039252168	0.027889148	0.294593924
171	xDIDeD	ebi-a-GCST90017108	Gut microbiota abundance (order Verrucomicrobiales id.4030) || id:ebi-a-GCST90017108	influenzapneu	3	NA	MR Egger	0.332006066	1.382838341	0.849993056	0.647491201	0.233508752	0.005556301	0.652617349	0.199963259	0.001099729	0.000211378	1	0.988400091	0.055113893	2	0.972819282	0.014852366	0.0633869	0.853475161
172	xDIDeD	ebi-a-GCST90017109	Gut microbiota abundance (order Victivallales id.2254) || id:ebi-a-GCST90017109	influenzapneu	3	NA	MR Egger Weighted median Inverse variance weighted	3.174593525	2.153253222	0.379423726	0.278923441	0.390710736	0.475296858	0.117866827	0.337726549	0.72708873	0.244672646	1	0.620851467	2.303870613	2	0.316024573	-0.141981869	0.098942718	0.387460365
173	xDIDeD	ebi-a-GCST90017110	Gut microbiota abundance (phylum Actinobacteria id.400) || id:ebi-a-GCST90017110	influenzapneu	4	Inconsistent direction	MR Egger Weighted median Inverse variance weighted	-0.488567998	0.563969626	0.477645757	0.018093221	0.17488862	0.917601323	-0.018088056	0.147281058	0.902255031	0.058599485	2	0.971125333	0.805474518	3	0.848157158	0.024177827	0.027976494	0.478559788
174	xDIDeD	ebi-a-GCST90017111	Gut microbiota abundance (phylum Bacteroidetes id.905) || id:ebi-a-GCST90017111	influenzapneu	4	Inconsistent direction	MR Egger Weighted median Inverse variance weighted	0.438194819	0.55928384	0.515388478	-0.106770331	0.169263408	0.528175269	-0.043925249	0.145806436	0.76321832	0.519623567	2	0.771196724	1.316909151	3	0.725121801	-0.024770528	0.027741396	0.466126269
175	xDIDeD	ebi-a-GCST90017112	Gut microbiota abundance (phylum Cyanobacteria id.1500) || id:ebi-a-GCST90017112	influenzapneu	3	NA	MR Egger Weighted median Inverse variance weighted	1.849891876	1.77446606	0.48675334	0.258203879	0.30616703	0.399036537	0.343420134	0.257874085	0.182947042	0.148180502	1	0.700280235	0.884483943	2	0.642594127	-0.069810337	0.081356324	0.548530278
176	xDIDeD	ebi-a-GCST90017114	Gut microbiota abundance (phylum Firmicutes id.1672) || id:ebi-a-GCST90017114	influenzapneu	4	Inconsistent direction	MR Egger Weighted median Inverse variance weighted	-0.280369791	0.705386248	0.729429597	0.084720381	0.181891623	0.64137731	0.042320755	0.158374569	0.789300254	3.182585502	2	0.203662157	3.539895013	3	0.315624614	0.016580199	0.034989883	0.682292771
177	xDIDeD	ebi-a-GCST90017115	Gut microbiota abundance (phylum Lentisphaerae id.2238) || id:ebi-a-GCST90017115	influenzapneu	3	NA	MR Egger Weighted median Inverse variance weighted	3.082123009	2.150908673	0.387887508	0.230100995	0.389677825	0.554861955	0.108705707	0.321138642	0.734985778	0.133702608	1	0.71462352	2.086460104	2	0.352314847	-0.138111449	0.098833807	0.395420597
178	xDIDeD	ebi-a-GCST90017116	Gut microbiota abundance (phylum Proteobacteria id.2375) || id:ebi-a-GCST90017116	influenzapneu	4	Inconsistent direction	MR Egger Weighted median Inverse variance weighted	0.607335497	0.559955087	0.391432674	-0.028376956	0.171332372	0.868451927	0.021468727	0.146121762	0.883192368	0.240051272	2	0.8868977	1.414733233	3	0.702084843	-0.030110949	0.027782051	0.391710895
179	xDIDeD	ebi-a-GCST90017117	Gut microbiota abundance (phylum Tenericutes id.3919) || id:ebi-a-GCST90017117	influenzapneu	3	Inconsistent direction	MR Egger Weighted median Inverse variance weighted	1.893254409	1.401073446	0.405585731	-0.134199253	0.249854941	0.591192557	-0.10871564	0.21038881	0.605339904	0.042711037	1	0.836270331	2.128610416	2	0.344967452	-0.092873807	0.064305271	0.385538866
180	xDIDeD	ebi-a-GCST90017118	Gut microbiota abundance (phylum Verrucomicrobia id.3982) || id:ebi-a-GCST90017118	influenzapneu	3	NA	MR Egger	0.368583961	1.350133207	0.830338144	0.524290028	0.232574726	0.02417816	0.534308779	0.195585424	0.006298104	0.002627602	1	0.959118228	0.018017394	2	0.99103176	0.007680925	0.06191518	0.921425194
